# Supplementary material for: Comparative Virulence and Genomic Analysis of Streptococcus suis Isolates
Source: Front Microbiol. 2021 Jan 26;11:620843. doi: 10.3389/fmicb.2020.620843 (PMC7870872; doi:10.3389/fmicb.2020.620843)
Supplement: Supplementary file 3 [file Table_1.XLSX]

## Sheet: all_members
Supplemental Table 1. Pan-genome analysis was performed using Pan-genome ortholog clustering tool (PanOCT).
Output designation files provided are all gene members (Sheet 1), core genes (Sheet 2), accessory genes, (Sheet 3), unique genes (Sheet 4), genes found in only highly-virulent isolates (Sheet 4), and genes found in only non-virulent isolates (Sheet 5).
Sheet 1: List of all genes present in every genome.
Column head Info:
cluster_id: provides the id designation for each gene used the orthologous search
centroid genome: provides the genome designation for the locus tag of the gene used in the orthologous search
centroid locus: provides the locus tag for the gene used in the orthologous search
frameshift: FS indicated in this field if gene identified by PanOCT as containing a frame shift
locus tag identified from orthologous search within in each genome is provided below name of each genome.
cluster_id	protein name	centroid genome	centroid locus	frameshift	P 1/7	ISU2614	ISU1606	ISU2714	ISU2660	ISU2514	ISU2414	ISU2812	ISU2912	SRD478
1	chromosomal replication initiator protein DnaA	ISU2414	DK877_00005		SSU_RS00005	DK237_00005	DK235_00005	DK876_00005	DK878_00005	DK875_00005	DK877_00005	A7J09_00005	A7J10_00005	A7J08_00005
2	DNA polymerase III subunit beta	ISU1606	DK235_00010		SSU_RS00010	DK237_00010	DK235_00010	DK876_00010	DK878_00010	DK875_00010	DK877_00010	A7J09_00010	A7J10_00010	A7J08_00010
3	hypothetical protein	ISU2912	A7J10_00020		SSU_RS00015		DK235_00015	DK876_00015		DK875_00015		A7J09_00015	A7J10_00020	A7J08_00015
4	DUF951 domain-containing protein	ISU2414	DK877_00020		SSU_RS00020	DK237_00020	DK235_00020	DK876_00020	DK878_00020	DK875_00020	DK877_00020	A7J09_00020	A7J10_00025	A7J08_00020
5	XRE family transcriptional regulator	ISU1606	DK235_00025		SSU_RS00025	DK237_00025	DK235_00025	DK876_00025	DK878_00025	DK875_00025	DK877_00025	A7J09_00025	A7J10_00030	A7J08_00025
6	redox-regulated ATPase YchF	ISU2414	DK877_00030		SSU_RS00030	DK237_00030	DK235_00030	DK876_00030	DK878_00030	DK875_00030	DK877_00030	A7J09_00030	A7J10_00035	A7J08_00030
7	aminoacyl-tRNA hydrolase	ISU2414	DK877_00035		SSU_RS00035	DK237_00035	DK235_00035	DK876_00035	DK878_00035	DK875_00035	DK877_00035	A7J09_00035	A7J10_00040	A7J08_00035
8	transcription-repair coupling factor	ISU2414	DK877_00040		SSU_RS00040	DK237_00040	DK235_00040	DK876_00040	DK878_00040	DK875_00040	DK877_00040	A7J09_00040	A7J10_00045	A7J08_00040
9	RNA-binding S4 domain-containing protein	ISU1606	DK235_00045		SSU_RS00045	DK237_00045	DK235_00045	DK876_00045	DK878_00045	DK875_00045	DK877_00045	A7J09_00045	A7J10_00050	A7J08_00045
10	septum formation initiator family protein	ISU1606	DK235_00050		SSU_RS00050	DK237_00050	DK235_00050	DK876_00050	DK878_00050	DK875_00050	DK877_00050	A7J09_00050	A7J10_00055	A7J08_00050
11	hypothetical protein	ISU1606	DK235_00055		SSU_RS00055	DK237_00055	DK235_00055	DK876_00055	DK878_00055	DK875_00055	DK877_00055	A7J09_00055	A7J10_00060	A7J08_00055
12	serine hydrolase	ISU1606	DK235_00060		SSU_RS00060	DK237_00060	DK235_00060	DK876_00060	DK878_00060	DK875_00060	DK877_00060	A7J09_00060	A7J10_00065	A7J08_00060
13	tRNA lysidine(34) synthetase TilS	ISU1606	DK235_00065		SSU_RS00065	DK237_00065	DK235_00065	DK876_00065	DK878_00065	DK875_00065	DK877_00065	A7J09_00065	A7J10_00070	A7J08_00065
14	hypoxanthine phosphoribosyltransferase	ISU2414	DK877_00070		SSU_RS00070	DK237_00070	DK235_00070	DK876_00070	DK878_00070	DK875_00070	DK877_00070	A7J09_00070	A7J10_00075	A7J08_00070
15	ATP-dependent metallopeptidase FtsH/Yme1/Tma family protein	ISU2912	A7J10_00080		SSU_RS00075	DK237_00075	DK235_00075	DK876_00075	DK878_00075	DK875_00075	DK877_00075	A7J09_00075	A7J10_00080	A7J08_00075
16	sigma-70 family RNA polymerase sigma factor	ISU2414	DK877_00080		SSU_RS00080	DK237_00080	DK235_00080	DK876_00080	DK878_00080	DK875_00080	DK877_00080	A7J09_00080	A7J10_00105	A7J08_00080
17	rod shape-determining protein MreC	ISU2912	A7J10_00215		SSU_RS00185	DK237_00185	DK235_00190	DK876_00190	DK878_00185	DK875_00630	DK877_00185	A7J09_00185	A7J10_00215	A7J08_00200
18	rod shape-determining protein MreD	ISU1606	DK235_00195		SSU_RS00190	DK237_00190	DK235_00195	DK876_00195	DK878_00190	DK875_00635	DK877_00190	A7J09_00190	A7J10_00220	A7J08_00205
19	CHAP domain-containing protein	ISU2414	DK877_00195		SSU_RS00195	DK237_00195	DK235_00200	DK876_00200	DK878_00195	DK875_00640	DK877_00195	A7J09_00195	A7J10_00225	A7J08_00210
20	ribose-phosphate diphosphokinase	ISU1606	DK235_00205		SSU_RS00200	DK237_00200	DK235_00205	DK876_00205	DK878_00200	DK875_00645	DK877_00200	A7J09_00200	A7J10_00230	A7J08_00215
21	pyridoxal phosphate-dependent aminotransferase	ISU2414	DK877_00205		SSU_RS00205	DK237_00205	DK235_00210	DK876_00210	DK878_00205	DK875_00650	DK877_00205	A7J09_00205	A7J10_00235	A7J08_00220
22	DNA repair protein RecO	ISU1606	DK235_00215		SSU_RS00210	DK237_00210	DK235_00215	DK876_00215	DK878_00210	DK875_00655	DK877_00210	A7J09_00210	A7J10_00240	A7J08_00225
23	phosphate acyltransferase PlsX	ISU1606	DK235_00220		SSU_RS00215	DK237_00215	DK235_00220	DK876_00220	DK878_00215	DK875_00660	DK877_00215	A7J09_00215	A7J10_00245	A7J08_00230
24	acyl carrier protein	SRD478	A7J08_00235		SSU_RS00220	DK237_00220	DK235_00225	DK876_00225	DK878_00220	DK875_00665	DK877_00220	A7J09_00220	A7J10_00250	A7J08_00235
25	phosphoribosylaminoimidazolesuccinocarboxamide synthase	ISU2414	DK877_00225		SSU_RS00225	DK237_00225	DK235_00230	DK876_00230	DK878_00225	DK875_00670	DK877_00225	A7J09_00225	A7J10_00255	A7J08_00240
26	phosphoribosylformylglycinamidine synthase	ISU2414	DK877_00230		SSU_RS00230	DK237_00230	DK235_00235	DK876_00235	DK878_00230	DK875_00675	DK877_00230	A7J09_00230	A7J10_00260	A7J08_00245
27	amidophosphoribosyltransferase	ISU2414	DK877_00235		SSU_RS00235	DK237_00235	DK235_00240	DK876_00240	DK878_00235	DK875_00680	DK877_00235	A7J09_00235	A7J10_00265	A7J08_00250
28	phosphoribosylformylglycinamidine cyclo-ligase	ISU2414	DK877_00240		SSU_RS00240	DK237_00240	DK235_00245	DK876_00245	DK878_00240	DK875_00685	DK877_00240	A7J09_00240	A7J10_00270	A7J08_00255
29	phosphoribosylglycinamide formyltransferase	ISU2414	DK877_00245		SSU_RS00245	DK237_00245	DK235_00250	DK876_00250	DK878_00245	DK875_00690	DK877_00245	A7J09_00245	A7J10_00275	A7J08_00260
30	bifunctional phosphoribosylaminoimidazolecarboxamide formyltransferase/inosine monophosphate cyclohydrolase	ISU2414	DK877_00250		SSU_RS00250	DK237_00250	DK235_00255	DK876_00255	DK878_00250	DK875_00695	DK877_00250	A7J09_00250	A7J10_00285	A7J08_00270
31	phosphoribosylamine--glycine ligase	ISU1606	DK235_00260		SSU_RS00255	DK237_00275	DK235_00260	DK876_00260	DK878_00275	DK875_00720	DK877_00275	A7J09_00290	A7J10_00315	A7J08_00280
32	5-(carboxyamino)imidazole ribonucleotide mutase	ISU2912	A7J10_00320		SSU_RS00260	DK237_00280	DK235_00265	DK876_00265	DK878_00280	DK875_00725	DK877_00280	A7J09_00295	A7J10_00320	A7J08_00285
33	5-(carboxyamino)imidazole ribonucleotide synthase	ISU2812	A7J09_00300		SSU_RS00265	DK237_00285	DK235_00270	DK876_00270	DK878_00285	DK875_00730	DK877_00285	A7J09_00300	A7J10_00325	A7J08_00290
34	hypothetical protein	ISU1606	DK235_00275		SSU_RS00270		DK235_00275	DK876_00275
35	hypothetical protein	ISU1606	DK235_00280		SSU_RS00275		DK235_00280	DK876_00280
36	adenylosuccinate lyase	ISU2414	DK877_00295		SSU_RS00280	DK237_00295	DK235_00285	DK876_00285	DK878_00295	DK875_00740	DK877_00295	A7J09_00310	A7J10_00345	A7J08_00300
37	amino acid transporter	ISU2414	DK877_00310		SSU_RS00285	DK237_00310	DK235_00295	DK876_00295	DK878_00310	DK875_00755	DK877_00310	A7J09_00325		A7J08_00315
38	CPBP family intramembrane metalloprotease	ISU2414	DK877_00315		SSU_RS00290	DK237_00315	DK235_00300	DK876_00300	DK878_00315	DK875_00760	DK877_00315	A7J09_00330		A7J08_00320
39	hypothetical protein	ISU2414	DK877_00320		SSU_RS00295	DK237_00320	DK235_00305	DK876_00305	DK878_00320	DK875_00765	DK877_00320	A7J09_00335		A7J08_00325
40	ABC transporter ATP-binding protein	ISU2414	DK877_00325		SSU_RS00300	DK237_00325	DK235_00310	DK876_00310	DK878_00325	DK875_00770	DK877_00325	A7J09_00340		A7J08_00330
41	hypothetical protein	ISU2414	DK877_00330		SSU_RS00305	DK237_00330	DK235_00315	DK876_00315	DK878_00330	DK875_00775	DK877_00330	A7J09_00345		A7J08_00335
42	ABC transporter ATP-binding protein	ISU2414	DK877_00335		SSU_RS00310	DK237_00335	DK235_00320	DK876_00320	DK878_00335	DK875_00780	DK877_00335	A7J09_00350		A7J08_00340
43	Holliday junction branch migration DNA helicase RuvB	ISU2414	DK877_00340		SSU_RS00315	DK237_00340	DK235_00325	DK876_00325	DK878_00340	DK875_00785	DK877_00340	A7J09_00355	A7J10_00405	A7J08_00345
44	GNAT family N-acetyltransferase	ISU2414	DK877_00345		SSU_RS00320	DK237_00345	DK235_00330	DK876_00330	DK878_00345	DK875_00790	DK877_00345			A7J08_00350
45	HAD family hydrolase	ISU2414	DK877_00350		SSU_RS00325	DK237_00350	DK235_00335	DK876_00335	DK878_00350	DK875_00795	DK877_00350	A7J09_00360	A7J10_00410	A7J08_00355
46	transcriptional regulator	ISU2414	DK877_00355		SSU_RS00330	DK237_00355	DK235_00340	DK876_00340	DK878_00355	DK875_00800	DK877_00355	A7J09_00370	A7J10_11310	A7J08_00360
47	IS110 family transposase	ISU1606	DK235_00345		SSU_RS00335		DK235_00345	DK876_00345
48	hypothetical protein	ISU2414	DK877_04015		SSU_RS00340	DK237_07500	DK235_00350	DK876_00350	DK878_03900	DK875_02870	DK877_04015	A7J09_10180	A7J10_10180	A7J08_01305
49	IS4 family transposase	ISU1606	DK235_00355		SSU_RS00345		DK235_00355	DK876_00355		DK875_10845			A7J10_11320
50	bifunctional folylpolyglutamate synthase/dihydrofolate synthase	ISU2414	DK877_00360		SSU_RS00350	DK237_00360	DK235_00360	DK876_00360	DK878_00360	DK875_10860	DK877_00360	A7J09_00375	A7J10_11305	A7J08_00375
51	hypothetical protein	ISU1606	DK235_00365		SSU_RS00355	DK237_00365	DK235_00365	DK876_00365	DK878_00365	DK875_10855	DK877_00365	A7J09_00380	A7J10_11300	A7J08_00380
52	quinol oxidase	ISU2414	DK877_00370		SSU_RS00360	DK237_00370	DK235_00370	DK876_00370	DK878_00370	DK875_10850	DK877_00370	A7J09_00385	A7J10_11295	A7J08_00385
53	DNA mismatch repair endonuclease MutL	ISU2414	DK877_00375		SSU_RS00365	DK237_00375	DK235_00375	DK876_00375	DK878_00375	DK875_00305	DK877_00375	A7J09_00390	A7J10_11290	A7J08_00390
54	Holliday junction branch migration protein RuvA	ISU2414	DK877_00380		SSU_RS00370	DK237_00380	DK235_00380	DK876_00380	DK878_00380	DK875_00310	DK877_00380	A7J09_00395	A7J10_11285	A7J08_00395
55	hypothetical protein	ISU1606	DK235_00385		SSU_RS00375		DK235_00385	DK876_00385					A7J10_11280
56	DNA-3-methyladenine glycosylase I	ISU1606	DK235_00390		SSU_RS00380	DK237_00385	DK235_00390	DK876_00390	DK878_00385	DK875_00315	DK877_00385	A7J09_00400	A7J10_11275	A7J08_00400
57	competence/damage-inducible protein A	ISU2514	DK875_00320		SSU_RS00385	DK237_00390	DK235_00395	DK876_00395	DK878_00390	DK875_00320	DK877_00390	A7J09_00405	A7J10_11270	A7J08_00405
58	recombinase RecA	ISU1606	DK235_00400		SSU_RS00390	DK237_00395	DK235_00400	DK876_00400	DK878_00395	DK875_00325	DK877_00395	A7J09_00410	A7J10_11265	A7J08_00410
59	transcriptional regulator Spx	ISU1606	DK235_00405		SSU_RS00395	DK237_00400	DK235_00405	DK876_00405	DK878_00400	DK875_00330	DK877_00400	A7J09_00415	A7J10_11260	A7J08_00415
60	IreB family regulatory phosphoprotein	ISU1606	DK235_00410		SSU_RS00400	DK237_00405	DK235_00410	DK876_00410	DK878_00405	DK875_00335	DK877_00405	A7J09_00420	A7J10_11255	A7J08_00420
61	Holliday junction resolvase RuvX	ISU1606	DK235_00415		SSU_RS00405	DK237_00410	DK235_00415	DK876_00415	DK878_00410	DK875_00340	DK877_00410	A7J09_00425	A7J10_11250	A7J08_00425
62	DUF1292 domain-containing protein	ISU1606	DK235_00420		SSU_RS00410	DK237_00415	DK235_00420	DK876_00420	DK878_00415	DK875_00345	DK877_00415	A7J09_00430	A7J10_11245	A7J08_00430
63	hypothetical protein	ISU2414	DK877_00420		SSU_RS00415	DK237_00420	DK235_00425	DK876_00425	DK878_00420	DK875_00350	DK877_00420		A7J10_11240
64	transcriptional regulator	ISU2414	DK877_00425		SSU_RS00420	DK237_00425	DK235_00430	DK876_00430	DK878_00425	DK875_00355	DK877_00425		A7J10_11235
65	30S ribosomal protein S10	ISU2514	DK875_00360		SSU_RS00425	DK237_00430	DK235_00435	DK876_00435	DK878_00435	DK875_00360	DK877_00430	A7J09_00440	A7J10_11230	A7J08_00435
66	50S ribosomal protein L3	ISU1606	DK235_00440		SSU_RS00430	DK237_00435	DK235_00440	DK876_00440	DK878_00440	DK875_00365	DK877_00435	A7J09_00445	A7J10_11225	A7J08_00440
67	50S ribosomal protein L4	ISU1606	DK235_00445		SSU_RS00435	DK237_00440	DK235_00445	DK876_00445	DK878_00445	DK875_00370	DK877_00440	A7J09_00450	A7J10_11220	A7J08_00445
68	50S ribosomal protein L23	ISU1606	DK235_00450		SSU_RS00440	DK237_00445	DK235_00450	DK876_00450	DK878_00450	DK875_00375	DK877_00445	A7J09_00455	A7J10_11215	A7J08_00450
69	50S ribosomal protein L2	ISU1606	DK235_00455		SSU_RS00445	DK237_00450	DK235_00455	DK876_00455	DK878_00455	DK875_00380	DK877_00450	A7J09_00460	A7J10_11210	A7J08_00455
70	30S ribosomal protein S19	ISU1606	DK235_00460		SSU_RS00450	DK237_00455	DK235_00460	DK876_00460	DK878_00460	DK875_00385	DK877_00455	A7J09_00465	A7J10_11205	A7J08_00460
71	50S ribosomal protein L22	ISU1606	DK235_00465		SSU_RS00455	DK237_00460	DK235_00465	DK876_00465	DK878_00465	DK875_00390	DK877_00460	A7J09_00470	A7J10_11200	A7J08_00465
72	30S ribosomal protein S3	ISU1606	DK235_00470		SSU_RS00460	DK237_00465	DK235_00470	DK876_00470	DK878_00470	DK875_00395	DK877_00465	A7J09_00475	A7J10_11195	A7J08_00470
73	50S ribosomal protein L16	ISU1606	DK235_00475		SSU_RS00465	DK237_00470	DK235_00475	DK876_00475	DK878_00475	DK875_00400	DK877_00470	A7J09_00480	A7J10_11190	A7J08_00475
74	50S ribosomal protein L29	ISU1606	DK235_00480		SSU_RS00470	DK237_00475	DK235_00480	DK876_00480	DK878_00480	DK875_00405	DK877_00475	A7J09_00485	A7J10_11185	A7J08_00480
75	30S ribosomal protein S17	ISU1606	DK235_00485		SSU_RS00475	DK237_00480	DK235_00485	DK876_00485	DK878_00485	DK875_00410	DK877_00480	A7J09_00490	A7J10_11180	A7J08_00485
76	50S ribosomal protein L14	ISU1606	DK235_00490		SSU_RS00480	DK237_00485	DK235_00490	DK876_00490	DK878_00490	DK875_00415	DK877_00485	A7J09_00495	A7J10_11175	A7J08_00490
77	50S ribosomal protein L24	ISU2414	DK877_00490		SSU_RS00485	DK237_00490	DK235_00495	DK876_00495	DK878_00495	DK875_00420	DK877_00490	A7J09_00500	A7J10_11170	A7J08_00495
78	50S ribosomal protein L5	ISU1606	DK235_00500		SSU_RS00490	DK237_00495	DK235_00500	DK876_00500	DK878_00500	DK875_00425	DK877_00495	A7J09_00505	A7J10_11165	A7J08_00500
79	type Z 30S ribosomal protein S14	ISU1606	DK235_00505		SSU_RS00495	DK237_00500	DK235_00505	DK876_00505	DK878_00505	DK875_00430	DK877_00500	A7J09_00510	A7J10_11160	A7J08_00505
80	hypothetical protein	ISU1606	DK235_00510		SSU_RS00500	DK237_00505	DK235_00510	DK876_00510	DK878_00510	DK875_00435	DK877_00505
81	30S ribosomal protein S8	ISU1606	DK235_00515		SSU_RS00505	DK237_00510	DK235_00515	DK876_00515	DK878_00515	DK875_00440	DK877_00510	A7J09_00515	A7J10_11155	A7J08_00510
82	hypothetical protein	ISU2414	DK877_00515		SSU_RS00510	DK237_00515	DK235_00520	DK876_00520	DK878_00520	DK875_00445	DK877_00515
83	50S ribosomal protein L6	ISU1606	DK235_00525		SSU_RS00515	DK237_00520	DK235_00525	DK876_00525	DK878_00525	DK875_00450	DK877_00520	A7J09_00520	A7J10_11150	A7J08_00520
84	50S ribosomal protein L18	ISU1606	DK235_00530		SSU_RS00520	DK237_00525	DK235_00530	DK876_00530	DK878_00530	DK875_00455	DK877_00525	A7J09_00525	A7J10_11145	A7J08_00525
85	30S ribosomal protein S5	ISU1606	DK235_00535		SSU_RS00525	DK237_00530	DK235_00535	DK876_00535	DK878_00535	DK875_00460	DK877_00530	A7J09_00530	A7J10_11140	A7J08_00530
86	50S ribosomal protein L30	ISU1606	DK235_00540		SSU_RS00530	DK237_00535	DK235_00540	DK876_00540	DK878_00540	DK875_00465	DK877_00535	A7J09_00535	A7J10_11135	A7J08_00535
87	50S ribosomal protein L15	ISU1606	DK235_00545		SSU_RS00535	DK237_00540	DK235_00545	DK876_00545	DK878_00545	DK875_00470	DK877_00540	A7J09_00540	A7J10_11130	A7J08_00540
88	preprotein translocase subunit SecY	ISU1606	DK235_00550		SSU_RS00540	DK237_00545	DK235_00550	DK876_00550	DK878_00550	DK875_00475	DK877_00545	A7J09_00545	A7J10_11125	A7J08_00545
89	adenylate kinase	ISU1606	DK235_00555		SSU_RS00545	DK237_00550	DK235_00555	DK876_00555	DK878_00555	DK875_00480	DK877_00550	A7J09_00550	A7J10_11120	A7J08_00550
90	translation initiation factor IF-1	ISU1606	DK235_00560		SSU_RS00550	DK237_00555	DK235_00560	DK876_00560	DK878_00560	DK875_00485	DK877_00555	A7J09_00555	A7J10_11115	A7J08_00555
91	50S ribosomal protein L36	ISU1606	DK235_00565		SSU_RS00555	DK237_00560	DK235_00565	DK876_00565	DK878_00565	DK875_00490	DK877_00560	A7J09_00560	A7J10_11110	A7J08_00560
92	30S ribosomal protein S13	ISU1606	DK235_00570		SSU_RS00560	DK237_00565	DK235_00570	DK876_00570	DK878_00570	DK875_00495	DK877_00565	A7J09_00565	A7J10_11105	A7J08_00565
93	30S ribosomal protein S11	ISU1606	DK235_00575		SSU_RS00565	DK237_00570	DK235_00575	DK876_00575	DK878_00575	DK875_00500	DK877_00570	A7J09_00570	A7J10_11100	A7J08_00570
94	DNA-directed RNA polymerase subunit alpha	ISU1606	DK235_00580		SSU_RS00570	DK237_00575	DK235_00580	DK876_00580	DK878_00580	DK875_00505	DK877_00575	A7J09_00575	A7J10_11095	A7J08_00575
95	50S ribosomal protein L17	ISU2414	DK877_00580		SSU_RS00575	DK237_00580	DK235_00585	DK876_00585	DK878_00585	DK875_00510	DK877_00580	A7J09_00580	A7J10_11090	A7J08_00580
96	site-specific integrase	ISU1606	DK235_00675		SSU_RS00660	DK237_00675	DK235_00675	DK876_00675			DK877_00675	A7J09_00690		A7J08_00690
97	DUF3173 domain-containing protein	ISU1606	DK235_00680		SSU_RS00665	DK237_00680	DK235_00680	DK876_00680			DK877_00680	A7J09_00695		A7J08_00695
98	replication initiation factor domain-containing protein	ISU1606	DK235_00685		SSU_RS00670	DK237_00685	DK235_00685	DK876_00685			DK877_00685	A7J09_00700		A7J08_00700
99	hypothetical protein	ISU1606	DK235_00690		SSU_RS00675	DK237_00690	DK235_00690	DK876_00690			DK877_00690	A7J09_00705		A7J08_00705
100	cell division protein FtsK	ISU1606	DK235_00695		SSU_RS00680		DK235_00695	DK876_00695				A7J09_00710
101	hypothetical protein	ISU1606	DK235_00700		SSU_RS00685	DK237_00700	DK235_00700	DK876_00700			DK877_00700	A7J09_00715		A7J08_00715
102	hypothetical protein	ISU1606	DK235_00705		SSU_RS00690	DK237_00705	DK235_00705	DK876_00705			DK877_00705			A7J08_00720
103	hypothetical protein	ISU1606	DK235_00710		SSU_RS00695	DK237_00710	DK235_00710	DK876_00710			DK877_00710			A7J08_00725
104	DUF2971 domain-containing protein	ISU1606	DK235_00715		SSU_RS00700	DK237_00715	DK235_00715	DK876_00715	DK878_00680	DK875_10530	DK877_00715	A7J09_00730
105	integrase	ISU1606	DK235_00720				DK235_00720	DK876_00720
106	transcriptional regulator	ISU2812	A7J09_00740		SSU_RS00710	DK237_00730	DK235_00730	DK876_00730	DK878_00695	DK875_10515	DK877_00730	A7J09_00740	A7J10_10940	A7J08_00820
107	metal ABC transporter ATP-binding protein	ISU1606	DK235_00735		SSU_RS00715	DK237_00735	DK235_00735	DK876_00735	DK878_00700	DK875_10510	DK877_00735	A7J09_00745	A7J10_10935	A7J08_00825
108	metal ABC transporter permease	ISU1606	DK235_00740		SSU_RS00720	DK237_00740	DK235_00740	DK876_00740	DK878_00705	DK875_10505	DK877_00740	A7J09_00750	A7J10_10930	A7J08_00830
109	zinc ABC transporter substrate-binding protein AdcA	ISU2414	DK877_00745		SSU_RS00725	DK237_00745	DK235_00745	DK876_00745	DK878_00710	DK875_10500	DK877_00745	A7J09_00755	A7J10_10925	A7J08_00835
110	CopY/TcrY family copper transport repressor	ISU1606	DK235_00750		SSU_RS00730	DK237_00750	DK235_00750	DK876_00750	DK878_00715	DK875_10495	DK877_00750	A7J09_00760	A7J10_10920	A7J08_00840
111	hypothetical protein	ISU1606	DK235_00755		SSU_RS00735		DK235_00755	DK876_00755
112	heavy-metal-associated domain-containing protein	ISU2414	DK877_00755		SSU_RS00740	DK237_00755	DK235_00760	DK876_00760	DK878_00720	DK875_10490	DK877_00755	A7J09_00770	A7J10_10915	A7J08_00850
113	HIT family protein	ISU2414	DK877_00760		SSU_RS00745	DK237_00760	DK235_00765	DK876_00765	DK878_00725	DK875_10485	DK877_00760	A7J09_11140		A7J08_00855
114	tyrosine--tRNA ligase	ISU1606	DK235_00770		SSU_RS00750	DK237_00765	DK235_00770	DK876_00770	DK878_00730	DK875_10480	DK877_00765	A7J09_11130	A7J10_10900	A7J08_00860
115	penicillin-binding protein	ISU2414	DK877_00770		SSU_RS00755	DK237_00770	DK235_00775	DK876_00775	DK878_00735	DK875_10475	DK877_00770	A7J09_11125	A7J10_10895	A7J08_00865
116	DNA-directed RNA polymerase subunit beta	ISU2514	DK875_10470		SSU_RS00760	DK237_00775	DK235_00785	DK876_00785	DK878_00740	DK875_10470	DK877_00775	A7J09_11120	A7J10_10890	A7J08_00870
117	DNA-directed RNA polymerase subunit beta'	ISU1606	DK235_00790		SSU_RS00765	DK237_00780	DK235_00790	DK876_00790	DK878_00745	DK875_10465	DK877_00780	A7J09_11115	A7J10_10885	A7J08_00875
118	DUF1033 family protein	ISU1606	DK235_00795		SSU_RS00770	DK237_00785	DK235_00795	DK876_00795	DK878_00750	DK875_10460	DK877_00785	A7J09_11110	A7J10_10875	A7J08_00880
119	type II/IV secretion system protein	ISU2614	DK237_00795		SSU_RS00780	DK237_00795	DK235_00805	DK876_00805	DK878_00760	DK875_10450	DK877_00795	A7J09_11100	A7J10_10835	A7J08_00890
120	type II secretion system F family protein	ISU2614	DK237_00800		SSU_RS00785	DK237_00800	DK235_00810	DK876_00810	DK878_00765	DK875_10445	DK877_00800	A7J09_11095	A7J10_10830	A7J08_00895
121	prepilin-type N-terminal cleavage/methylation domain-containing protein	ISU2614	DK237_00805		SSU_RS00790	DK237_00805	DK235_00815	DK876_00815	DK878_00770	DK875_10440	DK877_00805	A7J09_11090	A7J10_10825	A7J08_00900
122	type II secretion system protein	ISU1606	DK235_00820		SSU_RS00795	DK237_00810	DK235_00820	DK876_00820	DK878_00775		DK877_00810	A7J09_11085	A7J10_10820	A7J08_00905
123	Type II secretory pathway, pseudopilin PulG	ISU2614	DK237_00815		SSU_RS00800	DK237_00815	DK235_00825	DK876_00825	DK878_00780	DK875_10430	DK877_00815	A7J09_11080	A7J10_10815	A7J08_00910
124	prepilin-type N-terminal cleavage/methylation domain-containing protein	ISU2414	DK877_00820		SSU_RS00805	DK237_00820	DK235_00830	DK876_00830	DK878_00785	DK875_10425	DK877_00820	A7J09_11075	A7J10_10810	A7J08_00915
125	competence protein ComGG	ISU2414	DK877_00825		SSU_RS00810	DK237_00825	DK235_00835	DK876_00835	DK878_00790	DK875_10420	DK877_00825	A7J09_11070	A7J10_10805	A7J08_00920
126	class I SAM-dependent methyltransferase	ISU2514	DK875_10415		SSU_RS00815	DK237_00830	DK235_00840	DK876_00840	DK878_00795	DK875_10415	DK877_00830	A7J09_11065	A7J10_10705	A7J08_00925
127	acetate kinase	ISU2414	DK877_00835		SSU_RS00820	DK237_00835	DK235_00845	DK876_00845	DK878_00800	DK875_10410	DK877_00835	A7J09_11060	A7J10_10700	A7J08_00930
128	folate family ECF transporter S component	ISU1606	DK235_00850		SSU_RS00825	DK237_00840	DK235_00850	DK876_00850	DK878_00810	DK875_10400	DK877_00845	A7J09_11055	A7J10_10695	A7J08_00940
129	bifunctional folylpolyglutamate synthase/dihydrofolate synthase	ISU1606	DK235_00855		SSU_RS00830	DK237_00845	DK235_00855	DK876_00855	DK878_00815	DK875_10395	DK877_00850	A7J09_11050	A7J10_10690	A7J08_00945
130	glutamyl aminopeptidase	SRD478	A7J08_00950		SSU_RS00835	DK237_00850	DK235_00860	DK876_00860	DK878_00820	DK875_10390	DK877_00855	A7J09_11045	A7J10_10675	A7J08_00950
131	hypothetical protein	ISU1606	DK235_00865				DK235_00865	DK876_00865
132	DUF4651 domain-containing protein	ISU1606	DK235_00870		SSU_RS00840	DK237_00855	DK235_00870	DK876_00870	DK878_00825	DK875_10385	DK877_00860	A7J09_11040	A7J10_10660	A7J08_00955
133	thioredoxin	ISU2812	A7J09_11035		SSU_RS00845	DK237_00860	DK235_00875	DK876_00875	DK878_00830	DK875_10380	DK877_00865	A7J09_11035	A7J10_10655	A7J08_00960
134	DUF1002 domain-containing protein	ISU2414	DK877_00870		SSU_RS00850	DK237_00865	DK235_00880	DK876_00880	DK878_00835	DK875_10375	DK877_00870	A7J09_11030	A7J10_10650	A7J08_00965
135	DUF4479 domain-containing protein	ISU2514	DK875_10370		SSU_RS00855	DK237_00870	DK235_00885	DK876_00885	DK878_00840	DK875_10370	DK877_00875	A7J09_11025	A7J10_10645	A7J08_00970
136	DUF2785 domain-containing protein	ISU2614	DK237_00875		SSU_RS00860	DK237_00875	DK235_00890	DK876_00890	DK878_00845	DK875_10365		A7J09_11020	A7J10_10640	A7J08_00975
137	single-stranded DNA-binding protein	ISU2414	DK877_00885		SSU_RS00865	DK237_00880	DK235_00895	DK876_00895	DK878_00850	DK875_10360	DK877_00885	A7J09_11015	A7J10_10635	A7J08_00980
138	hypothetical protein	ISU2414	DK877_00890			DK237_00885	DK235_00900	DK876_00900	DK878_00855	DK875_10355	DK877_00890	A7J09_11010
139	co-chaperone GroES	ISU2812	A7J09_11000		SSU_RS00875	DK237_00890	DK235_00905	DK876_00905	DK878_00860	DK875_10350	DK877_00895	A7J09_11000	A7J10_10620	A7J08_00985
140	chaperonin GroEL	ISU2414	DK877_00900		SSU_RS00880	DK237_00895	DK235_00910	DK876_00910	DK878_00865	DK875_10345	DK877_00900	A7J09_10995	A7J10_10615	A7J08_00990
141	30S ribosomal protein S12	ISU1606	DK235_00915		SSU_RS00885	DK237_00900	DK235_00915	DK876_00915	DK878_00870	DK875_10340	DK877_00905	A7J09_10985	A7J10_10610	A7J08_00995
142	30S ribosomal protein S7	ISU1606	DK235_00920		SSU_RS00890	DK237_00905	DK235_00920	DK876_00920	DK878_00875	DK875_10335	DK877_00910	A7J09_10980	A7J10_10605	A7J08_01000
143	elongation factor G	ISU2414	DK877_00915		SSU_RS00895	DK237_00910	DK235_00925	DK876_00925	DK878_00880	DK875_10330	DK877_00915	A7J09_10970	A7J10_10600	A7J08_01005
144	M13 family peptidase	ISU2514	DK875_10325		SSU_RS00900	DK237_00915	DK235_00930	DK876_00930	DK878_00885	DK875_10325	DK877_00920	A7J09_10965		A7J08_01010
145	type I glyceraldehyde-3-phosphate dehydrogenase	SRD478	A7J08_01020		SSU_RS00905	DK237_00920	DK235_00935	DK876_00935	DK878_00890	DK875_10320	DK877_00925	A7J09_10960	A7J10_10595	A7J08_01020
146	phosphoglycerate kinase	ISU2812	A7J09_10955		SSU_RS00910	DK237_00925	DK235_00940	DK876_00940	DK878_00895	DK875_10315	DK877_00930	A7J09_10955	A7J10_10590	A7J08_01025
147	aromatic acid exporter family protein	ISU2812	A7J09_10950		SSU_RS00915	DK237_00930	DK235_00945	DK876_00945	DK878_00900	DK875_10310	DK877_00935	A7J09_10950	A7J10_10575	A7J08_01030
148	MerR family transcriptional regulator	ISU1606	DK235_00950		SSU_RS00920	DK237_00935	DK235_00950	DK876_00950	DK878_00905	DK875_10305	DK877_00940	A7J09_10945	A7J10_10570	A7J08_01035
149	type I glutamate--ammonia ligase	ISU1606	DK235_00955		SSU_RS00925	DK237_00940	DK235_00955	DK876_00955	DK878_00910	DK875_10300	DK877_00945	A7J09_10940	A7J10_10565	A7J08_01040
150	ribonuclease J	ISU1606	DK235_00960		SSU_RS00930	DK237_00945	DK235_00960	DK876_00960	DK878_00915	DK875_10295	DK877_00950	A7J09_10935	A7J10_10550	A7J08_01045
151	DUF1447 family protein	ISU1606	DK235_00965		SSU_RS00935	DK237_00950	DK235_00965	DK876_00965	DK878_00920	DK875_10290	DK877_00955	A7J09_10930	A7J10_10545	A7J08_01050
152	tRNA (adenosine(37)-N6)-threonylcarbamoyltransferase complex dimerization subunit type 1 TsaB	ISU2414	DK877_00960		SSU_RS00940	DK237_00955	DK235_00970	DK876_00970	DK878_00925	DK875_10285	DK877_00960	A7J09_10915	A7J10_10530	A7J08_01055
153	ribosomal-protein-alanine N-acetyltransferase	ISU2414	DK877_00965		SSU_RS00945	DK237_00960	DK235_00975	DK876_00975	DK878_00930	DK875_10280	DK877_00965	A7J09_10910	A7J10_10525	A7J08_01060
154	tRNA (adenosine(37)-N6)-threonylcarbamoyltransferase complex transferase subunit TsaD	ISU1606	DK235_00980		SSU_RS00950	DK237_00965	DK235_00980	DK876_00980	DK878_00935	DK875_10275	DK877_00970	A7J09_10905	A7J10_10520	A7J08_01065
155	AraC family transcriptional regulator	ISU1606	DK235_00985		SSU_RS00955	DK237_00970	DK235_00985	DK876_00985	DK878_00940	DK875_10270	DK877_00975	A7J09_10900		A7J08_01075
156	sugar ABC transporter substrate-binding protein	ISU1606	DK235_00990		SSU_RS00960	DK237_00975	DK235_00990	DK876_00990	DK878_00945	DK875_10265	DK877_00980	A7J09_10890		A7J08_01080
157	sugar ABC transporter permease	ISU1606	DK235_00995		SSU_RS00965	DK237_00980	DK235_00995	DK876_00995	DK878_00950	DK875_10260	DK877_00985	A7J09_10885		A7J08_01085
158	carbohydrate ABC transporter permease	ISU1606	DK235_01000		SSU_RS00970	DK237_00985	DK235_01000	DK876_01000	DK878_00955	DK875_10255	DK877_00990	A7J09_10880		A7J08_01090
159	alpha-galactosidase	ISU2414	DK877_00995		SSU_RS00975	DK237_00990	DK235_01005	DK876_01005	DK878_00960	DK875_10250	DK877_00995	A7J09_10875		A7J08_01095
160	AzlD domain-containing protein	ISU1606	DK235_01015		SSU_RS00985	DK237_01000	DK235_01015	DK876_01015	DK878_00970	DK875_10240	DK877_01005	A7J09_10860	A7J10_10475	A7J08_01105
161	putative sulfate exporter family transporter	ISU2414	DK877_01010		SSU_RS00990	DK237_01005	DK235_01020	DK876_01020	DK878_00975	DK875_10235	DK877_01010	A7J09_10855	A7J10_10470	A7J08_01110
162	YSIRK-type signal peptide-containing protein	ISU1606	DK235_01025	FS	SSU_RS00995		DK235_01025	DK876_01025				A7J09_10840
163	LPXTG cell wall anchor domain-containing protein	ISU1606	DK235_01035	FS	SSU_RS01005		DK235_01035	DK876_01035						A7J08_01115
164	hypothetical protein	ISU1606	DK235_01040		SSU_RS01010	DK237_01010	DK235_01040	DK876_01040	DK878_00980	DK875_10230	DK877_01015	A7J09_10815	A7J10_10465	A7J08_01120
165	ABC transporter ATP-binding protein	SRD478	A7J08_01125		SSU_RS01015	DK237_01015	DK235_01045	DK876_01045	DK878_00985	DK875_10225	DK877_01020	A7J09_10810	A7J10_10460	A7J08_01125
166	NAD(P)/FAD-dependent oxidoreductase	ISU2414	DK877_01030		SSU_RS01020	DK237_01025	DK235_01050	DK876_01050	DK878_00995	DK875_10215	DK877_01030	A7J09_10805	A7J10_10445	A7J08_01130
167	glycoside hydrolase family 1 protein	ISU1606	DK235_01055		SSU_RS01025	DK237_01030	DK235_01055	DK876_01055	DK878_01000	DK875_10210	DK877_01035	A7J09_10800		A7J08_01135
168	DUF536 domain-containing protein	ISU1606	DK235_01060		SSU_RS01030	DK237_01035	DK235_01060	DK876_01060	DK878_01005	DK875_10205	DK877_01040	A7J09_10795	A7J10_10370	A7J08_01140
169	PRD domain-containing protein	ISU2414	DK877_01045		SSU_RS01035	DK237_01040	DK235_01065	DK876_01065	DK878_01010	DK875_10200	DK877_01045	A7J09_10790	A7J10_10365
170	PTS lactose transporter subunit IIB	ISU1606	DK235_01070		SSU_RS01040	DK237_01045	DK235_01070	DK876_01070	DK878_01015	DK875_10195	DK877_01050	A7J09_10785	A7J10_10360	A7J08_01150
171	PTS ascorbate transporter subunit IIC	ISU1606	DK235_01075		SSU_RS01045	DK237_01050	DK235_01075	DK876_01075	DK878_01020			A7J09_10780	A7J10_10355	A7J08_01155
172	transketolase	ISU1606	DK235_01080		SSU_RS01050	DK237_01055	DK235_01080	DK876_01080	DK878_01025	DK875_10180	DK877_01065	A7J09_10775	A7J10_10350	A7J08_01160
173	transketolase family protein	ISU2514	DK875_10175		SSU_RS01055	DK237_01060	DK235_01085	DK876_01085	DK878_01030	DK875_10175	DK877_01070		A7J10_10345	A7J08_01165
174	glycerophosphoryl diester phosphodiesterase	ISU1606	DK235_01090		SSU_RS01060	DK237_01065	DK235_01090	DK876_01090	DK878_01035	DK875_10170	DK877_01075	A7J09_10750	A7J10_10335	A7J08_01170
175	nucleoid-associated protein, YbaB/EbfC family	SRD478	A7J08_01175		SSU_RS01065	DK237_01070	DK235_01095	DK876_01095	DK878_01040	DK875_10165	DK877_01080	A7J09_10745	A7J10_10330	A7J08_01175
176	SIS domain-containing protein	ISU2414	DK877_01085		SSU_RS01070	DK237_01075	DK235_01100	DK876_01100	DK878_01045	DK875_10160	DK877_01085	A7J09_10740	A7J10_10325	A7J08_01180
177	YSIRK signal domain/LPXTG anchor domain surface protein	ISU1606	DK235_01105		SSU_RS01075		DK235_01105	DK876_01105					A7J10_10320
178	Xaa-Pro dipeptidyl-peptidase	ISU2414	DK877_01100		SSU_RS01080	DK237_01090	DK235_01115	DK876_01115	DK878_01060	DK875_10145	DK877_01100		A7J10_10310	A7J08_01190
179	chemotaxis protein	ISU2414	DK877_01105		SSU_RS01085	DK237_01095	DK235_01120	DK876_01120	DK878_01065	DK875_10140	DK877_01105	A7J09_10710	A7J10_10305	A7J08_01195
180	formate C-acetyltransferase	ISU2414	DK877_01125		SSU_RS01095	DK237_01115	DK235_01130	DK876_01130	DK878_01085	DK875_10130	DK877_01125	A7J09_10665	A7J10_10275	A7J08_01210
181	DNA polymerase IV	ISU2414	DK877_01130		SSU_RS01100	DK237_01120	DK235_01135	DK876_01135	DK878_01090	DK875_10125	DK877_01130	A7J09_10660	A7J10_10260	A7J08_01215
182	Rrf2 family transcriptional regulator	ISU2414	DK877_01135		SSU_RS01105	DK237_01125	DK235_01140	DK876_01140	DK878_01095	DK875_10120	DK877_01135	A7J09_10655	A7J10_10255	A7J08_01220
183	NAD(P)-dependent oxidoreductase	ISU1606	DK235_01145		SSU_RS01110	DK237_01130	DK235_01145	DK876_01145	DK878_01100	DK875_10115	DK877_01140	A7J09_10650	A7J10_10250	A7J08_01225
184	tagatose-6-phosphate kinase	ISU2714	DK876_01150		SSU_RS01115		DK235_01150	DK876_01150					A7J10_10245	A7J08_01265
185	endonuclease III domain-containing protein	ISU1606	DK235_01155		SSU_RS01120	DK237_01140	DK235_01155	DK876_01155	DK878_01110	DK875_10105	DK877_01150	A7J09_10640		A7J08_01270
186	hypothetical protein	ISU1606	DK235_01160		SSU_RS01125	DK237_01145	DK235_01160	DK876_01160	DK878_01115	DK875_10100	DK877_01155	A7J09_10635
187	ROK family protein	ISU2414	DK877_01160		SSU_RS01130	DK237_01150	DK235_01165	DK876_01165	DK878_01120	DK875_10095	DK877_01160	A7J09_10630
188	PTS sugar transporter subunit IIC	ISU2414	DK877_01165		SSU_RS01135	DK237_01155	DK235_01170	DK876_01170	DK878_01125	DK875_10090	DK877_01165	A7J09_10625
189	DUF4838 domain-containing protein	ISU2414	DK877_01170		SSU_RS01140	DK237_01160	DK235_01175	DK876_01175	DK878_01130	DK875_10085	DK877_01170	A7J09_10620
190	right-handed parallel beta-helix repeat-containing protein	ISU2414	DK877_01175		SSU_RS01145	DK237_01165	DK235_01180	DK876_01180	DK878_01135	DK875_10080	DK877_01175	A7J09_10615
191	hypothetical protein	ISU2414	DK877_01180		SSU_RS01150	DK237_01170	DK235_01185	DK876_01185	DK878_01140	DK875_10075	DK877_01180	A7J09_10610
192	ABC transporter permease	ISU2414	DK877_01185		SSU_RS01155	DK237_01175	DK235_01190	DK876_01190	DK878_01145	DK875_10070	DK877_01185	A7J09_10605
193	ABC transporter ATP-binding protein	ISU2514	DK875_10065		SSU_RS01160	DK237_01180	DK235_01195	DK876_01195	DK878_01150	DK875_10065	DK877_01190	A7J09_10600
194	ethanolamine utilization protein EutG	ISU2414	DK877_01205		SSU_RS01165	DK237_01185	DK235_01200	DK876_01200	DK878_01155	DK875_10060	DK877_01205	A7J09_10595
195	glucosamine-6-phosphate isomerase	ISU2414	DK877_01210		SSU_RS01170	DK237_01190	DK235_01205	DK876_01205	DK878_01160	DK875_10055	DK877_01210	A7J09_10590
196	cation-transporting P-type ATPase	ISU2414	DK877_01215		SSU_RS01175	DK237_01195	DK235_01210	DK876_01210	DK878_01165	DK875_10050	DK877_01215	A7J09_10585
197	hypothetical protein	ISU1606	DK235_01215		SSU_RS01180		DK235_01215	DK876_01215
198	HAD family hydrolase	ISU2414	DK877_01225		SSU_RS01185	DK237_01205	DK235_01220	DK876_01220	DK878_01175	DK875_10040	DK877_01225	A7J09_10575
199	ATP-dependent RecD-like DNA helicase	ISU2514	DK875_10035		SSU_RS01190	DK237_01210	DK235_01225	DK876_01225	DK878_01180	DK875_10035	DK877_01230	A7J09_10570	A7J10_10220	A7J08_01275
200	signal peptidase I	ISU2414	DK877_01235		SSU_RS01195	DK237_01215	DK235_01230	DK876_01230	DK878_01185	DK875_10030	DK877_01235	A7J09_10565	A7J10_10215	A7J08_01280
201	ribonuclease HIII	ISU2812	A7J09_10560		SSU_RS01200	DK237_01220	DK235_01235	DK876_01235	DK878_01190	DK875_10025	DK877_01240	A7J09_10560	A7J10_10210	A7J08_01285
202	gfo/Idh/MocA family oxidoreductase	ISU1606	DK235_01240		SSU_RS01205	DK237_01225	DK235_01240	DK876_01240	DK878_01195	DK875_10020	DK877_01245	A7J09_10555	A7J10_10205	A7J08_01290
203	LysM peptidoglycan-binding domain-containing protein	ISU2414	DK877_01250		SSU_RS01210	DK237_01235	DK235_01245	DK876_01245	DK878_01205	DK875_10015	DK877_01250	A7J09_10550	A7J10_10195	A7J08_01300
204	alpha,alpha-phosphotrehalase	ISU1606	DK235_01250		SSU_RS01215	DK237_01240	DK235_01250	DK876_01250	DK878_01210	DK875_10010	DK877_01255	A7J09_10540	A7J10_10185	A7J08_01310
205	PTS trehalose transporter subunit IIBC	ISU2414	DK877_01260		SSU_RS01220	DK237_01245	DK235_01255	DK876_01255	DK878_01215	DK875_10005	DK877_01260		A7J10_10175	A7J08_01315
206	trehalose operon repressor	ISU1606	DK235_01260		SSU_RS01225	DK237_01250	DK235_01260	DK876_01260	DK878_01220	DK875_10000	DK877_01265	A7J09_10530	A7J10_10170	A7J08_01320
207	hypothetical protein	ISU2414	DK877_01270		SSU_RS01230	DK237_01255	DK235_01265	DK876_01265	DK878_01225	DK875_09995	DK877_01270	A7J09_10525	A7J10_10165	A7J08_01325
208	CvpA family protein	ISU1606	DK235_01270		SSU_RS01235	DK237_01260	DK235_01270	DK876_01270	DK878_01230	DK875_09990	DK877_01275	A7J09_10520	A7J10_10160	A7J08_01330
209	endonuclease MutS2	ISU2514	DK875_09980		SSU_RS01240	DK237_01270	DK235_01275	DK876_01275	DK878_01240	DK875_09980	DK877_01285	A7J09_10515	A7J10_10150	A7J08_01335
210	GNAT family N-acetyltransferase	ISU1606	DK235_01280		SSU_RS01245		DK235_01280	DK876_01280				A7J09_10510
211	thioredoxin	ISU1606	DK235_01285		SSU_RS01250	DK237_01315	DK235_01285	DK876_01285	DK878_01305	DK875_09925	DK877_01350	A7J09_10505	A7J10_10140	A7J08_01360
212	acetate--CoA ligase	ISU2414	DK877_01355		SSU_RS01255	DK237_01320	DK235_01290	DK876_01290	DK878_01310	DK875_09920	DK877_01355	A7J09_10500	A7J10_10135	A7J08_01365
213	peptide-methionine (R)-S-oxide reductase	ISU1606	DK235_01295		SSU_RS01260	DK237_01325	DK235_01295	DK876_01295	DK878_01315	DK875_09915	DK877_01360	A7J09_10495	A7J10_10130	A7J08_01370
214	transcriptional regulator	ISU1606	DK235_01300		SSU_RS01265		DK235_01300	DK876_01300				A7J09_10490		A7J08_01375
215	DUF1430 domain-containing protein	ISU1606	DK235_01305		SSU_RS01270	DK237_01370	DK235_01305	DK876_01305	DK878_01350	DK875_09870	DK877_01405			A7J08_01380
216	DUF1430 domain-containing protein	ISU2514	DK875_09865		SSU_RS01275	DK237_01375	DK235_01310	DK876_01310		DK875_09865	DK877_01410	A7J09_10480	A7J10_10125	A7J08_01385
217	ATP-binding cassette domain-containing protein	SRD478	A7J08_01390		SSU_RS01280	DK237_01380	DK235_01315	DK876_01315	DK878_01360	DK875_09860	DK877_01415	A7J09_10475	A7J10_10120	A7J08_01390
218	sodium:alanine symporter family protein	ISU1606	DK235_01320		SSU_RS01285	DK237_01385	DK235_01320	DK876_01320	DK878_01365	DK875_09855	DK877_01420	A7J09_10470	A7J10_10115	A7J08_01395
219	mechanosensitive ion channel family protein	ISU1606	DK235_01325		SSU_RS01290	DK237_01390	DK235_01325	DK876_01325	DK878_01370	DK875_09845	DK877_01480	A7J09_11915	A7J10_10110	A7J08_01400
220	DUF4352 domain-containing protein	ISU1606	DK235_01330		SSU_RS01295	DK237_01395	DK235_01330	DK876_01330	DK878_01375	DK875_09840	DK877_01485	A7J09_11910	A7J10_10105	A7J08_01405
221	hypothetical protein	ISU1606	DK235_01335		SSU_RS01300		DK235_01335	DK876_01335
222	NADP-specific glutamate dehydrogenase	ISU2514	DK875_09830		SSU_RS01305	DK237_01405	DK235_01340	DK876_01340	DK878_01385	DK875_09830	DK877_01495	A7J09_11900	A7J10_10075	A7J08_01415
223	dihydroorotate oxidase	ISU1606	DK235_01345		SSU_RS01310	DK237_01410	DK235_01345	DK876_01345	DK878_01390	DK875_09825	DK877_01500	A7J09_11890	A7J10_10070	A7J08_01420
224	CapA family protein	ISU1606	DK235_01350		SSU_RS01315	DK237_01415	DK235_01350	DK876_01350	DK878_01395	DK875_09820	DK877_01505	A7J09_11885	A7J10_10065	A7J08_01425
225	HAD family hydrolase	ISU2414	DK877_01510		SSU_RS01320	DK237_01420	DK235_01355	DK876_01355	DK878_01400	DK875_09815	DK877_01510	A7J09_11855	A7J10_10045
226	hypothetical protein	ISU1606	DK235_01360		SSU_RS01325	DK237_01425	DK235_01360	DK876_01360	DK878_01405	DK875_09810	DK877_01515	A7J09_11850	A7J10_10040	A7J08_01435
227	hypothetical protein	ISU2414	DK877_01520		SSU_RS01330	DK237_01430	DK235_01365	DK876_01365	DK878_01410	DK875_09805	DK877_01520	A7J09_11845	A7J10_10035	A7J08_01440
228	ATP-binding cassette domain-containing protein	ISU2812	A7J09_11840		SSU_RS01335	DK237_01435	DK235_01370	DK876_01370	DK878_01415	DK875_09800	DK877_01525	A7J09_11840	A7J10_10030	A7J08_01445
229	TetR/AcrR family transcriptional regulator	SRD478	A7J08_01450		SSU_RS01340	DK237_01440	DK235_01375	DK876_01375	DK878_01420	DK875_09795	DK877_01530	A7J09_11835	A7J10_10025	A7J08_01450
230	YhgE/Pip domain-containing protein	ISU1606	DK235_01380		SSU_RS01345		DK235_01380	DK876_01380		DK875_09790		A7J09_11830	A7J10_10020	A7J08_01455
231	hypothetical protein	ISU1606	DK235_01385		SSU_RS01350	DK237_01460	DK235_01385	DK876_01385	DK878_01440	DK875_09785	DK877_01550	A7J09_02480	A7J10_10015	A7J08_01460
232	DUF1700 domain-containing protein	ISU2414	DK877_01555		SSU_RS01355	DK237_01465	DK235_01390	DK876_01390	DK878_01445	DK875_09780	DK877_01555	A7J09_02485	A7J10_10010	A7J08_01465
233	PadR family transcriptional regulator	ISU1606	DK235_01395		SSU_RS01360	DK237_01470	DK235_01395	DK876_01395	DK878_01450	DK875_09775	DK877_01560	A7J09_02490	A7J10_10005	A7J08_01470
234	CidA/LrgA family protein	ISU1606	DK235_01400		SSU_RS01365	DK237_01475	DK235_01400	DK876_01400	DK878_01455	DK875_09770	DK877_01565	A7J09_02495	A7J10_10000	A7J08_01475
235	LrgB family protein	ISU2414	DK877_01570		SSU_RS01370	DK237_01480	DK235_01405	DK876_01405	DK878_01460	DK875_09765	DK877_01570	A7J09_02500	A7J10_09995	A7J08_01480
236	formate transporter	ISU2812	A7J09_02505		SSU_RS01375	DK237_01485	DK235_01410	DK876_01410	DK878_01465		DK877_01575	A7J09_02505	A7J10_09990	A7J08_01485
237	aquaporin family protein	ISU1606	DK235_01415		SSU_RS01380	DK237_01490	DK235_01415	DK876_01415	DK878_01470	DK875_09755	DK877_01580	A7J09_02510	A7J10_09985	A7J08_01490
238	DUF853 family protein	ISU2414	DK877_01585		SSU_RS01385	DK237_01495	DK235_01420	DK876_01420	DK878_01475	DK875_09750	DK877_01585	A7J09_02515		A7J08_01495
239	CoA pyrophosphatase	SRD478	A7J08_01500		SSU_RS01390	DK237_01500	DK235_01425	DK876_01425	DK878_01480	DK875_09745	DK877_01590	A7J09_02520	A7J10_09975	A7J08_01500
240	hypothetical protein	ISU1606	DK235_01430		SSU_RS01395		DK235_01430	DK876_01430						A7J08_01505
241	LPXTG cell wall anchor domain-containing protein	ISU2812	A7J09_02530		SSU_RS01400	DK237_01510	DK235_01435	DK876_01435	DK878_01490	DK875_09740	DK877_01600	A7J09_02530		A7J08_01510
242	chemotaxis protein	ISU2714	DK876_01440		SSU_RS01405		DK235_01440	DK876_01440
243	LPXTG cell wall anchor domain-containing protein	ISU1606	DK235_01445		SSU_RS01410		DK235_01445	DK876_01445				A7J09_02545		A7J08_01520
244	50S ribosomal protein L33	ISU1606	DK235_01450		SSU_RS01415	DK237_01525	DK235_01450	DK876_01450	DK878_01505	DK875_09725	DK877_01615	A7J09_02560	A7J10_09890	A7J08_01590
245	50S ribosomal protein L32	ISU1606	DK235_01455		SSU_RS01420	DK237_01530	DK235_01455	DK876_01455	DK878_01510	DK875_09720	DK877_01620	A7J09_02565	A7J10_09885	A7J08_01595
246	histidine--tRNA ligase	ISU2414	DK877_01625		SSU_RS01425	DK237_01535	DK235_01460	DK876_01460	DK878_01515	DK875_09705	DK877_01625	A7J09_02585	A7J10_09865	A7J08_01605
247	alcohol dehydrogenase AdhP	ISU2660	DK878_01520		SSU_RS01430	DK237_01540	DK235_01465	DK876_01465	DK878_01520	DK875_09700	DK877_01630	A7J09_02590	A7J10_09860	A7J08_01610
248	bifunctional acetaldehyde-CoA/alcohol dehydrogenase	ISU2414	DK877_01635		SSU_RS01435	DK237_01545	DK235_01470	DK876_01470	DK878_01525	DK875_09695	DK877_01635	A7J09_02595	A7J10_09855	A7J08_01615
249	threonine synthase	ISU2414	DK877_01640		SSU_RS01440	DK237_01550	DK235_01475	DK876_01475	DK878_01530	DK875_09690	DK877_01640	A7J09_02600	A7J10_09820	A7J08_01625
250	ABC transporter ATP-binding protein/permease	ISU1606	DK235_01480		SSU_RS01445		DK235_01480	DK876_01480	DK878_01535			A7J09_02605		A7J08_01630
251	ABC transporter ATP-binding protein	ISU1606	DK235_01485		SSU_RS01450	DK237_01565	DK235_01485	DK876_01485	DK878_01540	DK875_09675	DK877_01655	A7J09_02610		A7J08_01635
252	hypothetical protein	ISU1606	DK235_01490		SSU_RS01455		DK235_01490	DK876_01490	DK878_01545	DK875_09670		A7J09_02615	A7J10_09810	A7J08_01640
253	energy-coupling factor transporter transmembrane protein EcfT	ISU2812	A7J09_02620		SSU_RS01460		DK235_01495	DK876_01495	DK878_01550	DK875_09665		A7J09_02620	A7J10_09805
254	ATP-binding cassette domain-containing protein	ISU1606	DK235_01500		SSU_RS01465		DK235_01500	DK876_01500	DK878_01555	DK875_09660		A7J09_02625		A7J08_01650
255	MATE family efflux transporter	ISU1606	DK235_01505		SSU_RS01470	DK237_01575	DK235_01505	DK876_01505	DK878_01560	DK875_09655	DK877_01665	A7J09_02630	A7J10_09795	A7J08_01655
256	mevalonate kinase	ISU2660	DK878_01565		SSU_RS01475	DK237_01580	DK235_01510	DK876_01510	DK878_01565	DK875_09650	DK877_01670	A7J09_02635	A7J10_09790	A7J08_01785
257	diphosphomevalonate decarboxylase	ISU2414	DK877_01675		SSU_RS01480	DK237_01585	DK235_01515	DK876_01515	DK878_01570	DK875_09645	DK877_01675	A7J09_02640	A7J10_09785	A7J08_01790
258	phosphomevalonate kinase	ISU1606	DK235_01520		SSU_RS01485	DK237_01590	DK235_01520	DK876_01520	DK878_01575	DK875_09640	DK877_01680	A7J09_02645	A7J10_09780	A7J08_01795
259	type 2 isopentenyl-diphosphate Delta-isomerase	ISU2414	DK877_01685		SSU_RS01490	DK237_01595	DK235_01525	DK876_01525	DK878_01580	DK875_09635	DK877_01685	A7J09_02650	A7J10_09775	A7J08_01800
260	ABC transporter ATP-binding protein	ISU2414	DK877_01690		SSU_RS01495	DK237_01600	DK235_01530	DK876_01530	DK878_01585	DK875_09630	DK877_01690	A7J09_02655
261	multidrug ABC transporter permease/ATP-binding protein	ISU2414	DK877_01695		SSU_RS01500	DK237_01605	DK235_01535	DK876_01535	DK878_01590	DK875_09625	DK877_01695	A7J09_02660
262	ACT domain-containing protein	ISU2414	DK877_01700		SSU_RS01505	DK237_01610	DK235_01540	DK876_01540	DK878_01595	DK875_09620	DK877_01700	A7J09_02665	A7J10_09765	A7J08_01805
263	PFL family protein	ISU1606	DK235_01545		SSU_RS01510	DK237_01615	DK235_01545	DK876_01545	DK878_01600	DK875_09615	DK877_01705	A7J09_02670	A7J10_09760	A7J08_01810
264	histidine phosphatase family protein	ISU2414	DK877_01710		SSU_RS01515	DK237_01620	DK235_01550	DK876_01550	DK878_01605	DK875_09610	DK877_01710	A7J09_02675	A7J10_09755	A7J08_01815
265	heat-inducible transcriptional repressor HrcA	ISU2414	DK877_01715		SSU_RS01520	DK237_01625	DK235_01555	DK876_01555	DK878_01610	DK875_09605	DK877_01715	A7J09_02680	A7J10_09740	A7J08_01830
266	nucleotide exchange factor GrpE	ISU1606	DK235_01560		SSU_RS01525	DK237_01630	DK235_01560	DK876_01560	DK878_01615	DK875_09600	DK877_01720	A7J09_02685	A7J10_09735	A7J08_01835
267	molecular chaperone DnaK	ISU2912	A7J10_09730		SSU_RS01530	DK237_01635	DK235_01565	DK876_01565	DK878_01620	DK875_09595	DK877_01725	A7J09_02690	A7J10_09730	A7J08_01840
268	molecular chaperone DnaJ	ISU1606	DK235_01570		SSU_RS01535	DK237_01640	DK235_01570	DK876_01570	DK878_01625	DK875_09590	DK877_01730	A7J09_02695	A7J10_09725	A7J08_01845
269	hypothetical protein	ISU2414	DK877_01735		SSU_RS09970	DK237_01645	DK235_01575	DK876_01575	DK878_01630	DK875_09585	DK877_01735
270	lipoate--protein ligase family protein	ISU2414	DK877_01740		SSU_RS01540	DK237_01650	DK235_01580	DK876_01580	DK878_01635	DK875_09580	DK877_01740	A7J09_02700	A7J10_09720	A7J08_01855
271	amidase	ISU2414	DK877_01745		SSU_RS01545	DK237_01655	DK235_01585	DK876_01585	DK878_01640	DK875_09575	DK877_01745	A7J09_02705	A7J10_09685	A7J08_01860
272	ABC transporter substrate-binding protein	ISU2414	DK877_01750		SSU_RS01550	DK237_01660	DK235_01590	DK876_01590	DK878_01645	DK875_09570	DK877_01750	A7J09_02710	A7J10_09680	A7J08_01865
273	amino acid ABC transporter permease	ISU2812	A7J09_02715		SSU_RS01555	DK237_01665	DK235_01595	DK876_01595	DK878_01650	DK875_09565	DK877_01755	A7J09_02715	A7J10_09675	A7J08_01870
274	transcriptional regulator	ISU2414	DK877_01770		SSU_RS01560	DK237_01680	DK235_01600	DK876_01600	DK878_01665	DK875_09550	DK877_01770		A7J10_09670	A7J08_01885
275	hypothetical protein	ISU2414	DK877_01775		SSU_RS01565	DK237_01685	DK235_01605	DK876_01605	DK878_01670	DK875_09545	DK877_01775		A7J10_09665	A7J08_01890
276	heavy metal translocating P-type ATPase	ISU1606	DK235_01610		SSU_RS01570	DK237_01690	DK235_01610	DK876_01610	DK878_01675	DK875_09540	DK877_01780	A7J09_02745	A7J10_09660	A7J08_01895
277	transcriptional repressor	ISU2414	DK877_01785		SSU_RS01575	DK237_01695	DK235_01615	DK876_01615	DK878_01680	DK875_09535	DK877_01785	A7J09_02750	A7J10_09655	A7J08_01900
278	tRNA pseudouridine(38-40) synthase TruA	ISU2912	A7J10_09650		SSU_RS01580	DK237_01700	DK235_01620	DK876_01620	DK878_01685	DK875_09530	DK877_01790	A7J09_02755	A7J10_09650	A7J08_01905
279	bifunctional hydroxymethylpyrimidine kinase/phosphomethylpyrimidine kinase	ISU2414	DK877_01795		SSU_RS01585	DK237_01705	DK235_01625	DK876_01625	DK878_01690	DK875_09525	DK877_01795	A7J09_02760	A7J10_09645	A7J08_01910
280	ECF transporter S component	SRD478	A7J08_01915		SSU_RS01590	DK237_01710	DK235_01630	DK876_01630	DK878_01695	DK875_09520	DK877_01800	A7J09_02765	A7J10_09640	A7J08_01915
281	TIGR01440 family protein	ISU2414	DK877_01805		SSU_RS01595	DK237_01715	DK235_01635	DK876_01635	DK878_01700	DK875_09515	DK877_01805	A7J09_02770	A7J10_09635	A7J08_01920
282	DUF1349 domain-containing protein	ISU1606	DK235_01640		SSU_RS01600	DK237_01720	DK235_01640	DK876_01640	DK878_01705	DK875_09510	DK877_01810	A7J09_02775	A7J10_09630	A7J08_01940
283	hypothetical protein	ISU1606	DK235_01645		SSU_RS01605		DK235_01645	DK876_01645				A7J09_02780
284	Rrf2 family transcriptional regulator	ISU2414	DK877_01815		SSU_RS01610	DK237_01725	DK235_01650	DK876_01650	DK878_01710	DK875_09505	DK877_01815	A7J09_01600		A7J08_01925
285	NADP-dependent oxidoreductase	ISU2414	DK877_01820		SSU_RS01615	DK237_01730	DK235_01655	DK876_01655	DK878_01715	DK875_09500	DK877_01820	A7J09_01605		A7J08_01930
286	alpha/beta hydrolase	ISU2414	DK877_01825		SSU_RS01620	DK237_01735	DK235_01660	DK876_01660	DK878_01720	DK875_09495	DK877_01825	A7J09_01610		A7J08_01935
287	SDR family NAD(P)-dependent oxidoreductase	ISU2414	DK877_01830		SSU_RS01625	DK237_01740	DK235_01665	DK876_01665	DK878_01725	DK875_09490	DK877_01830
288	NADH:flavin oxidoreductase	ISU2414	DK877_01835		SSU_RS01630	DK237_01745	DK235_01670	DK876_01670	DK878_01730	DK875_09485	DK877_01835	A7J09_01620
289	Rrf2 family transcriptional regulator	ISU1606	DK235_01675		SSU_RS01635		DK235_01675	DK876_01675				A7J09_01660
290	hypothetical protein	ISU2414	DK877_09160			DK237_02315	DK235_01680	DK876_01680		DK875_02415	DK877_09160		A7J10_05340	A7J08_07495
291	TetR family transcriptional regulator	ISU2414	DK877_01840		SSU_RS01640	DK237_01750	DK235_01685	DK876_01685	DK878_01735	DK875_09480	DK877_01840	A7J09_01670	A7J10_09620
292	lipase	ISU1606	DK235_01690		SSU_RS01645		DK235_01690	DK876_01690
293	alpha/beta hydrolase	ISU2414	DK877_01850		SSU_RS01650	DK237_01760	DK235_01695	DK876_01695	DK878_01745		DK877_01850	A7J09_01690	A7J10_09610
294	trigger factor	ISU2414	DK877_01855		SSU_RS01655	DK237_01765	DK235_01700	DK876_01700	DK878_01750	DK875_09465	DK877_01855	A7J09_01695	A7J10_09605	A7J08_01945
295	glycosyltransferase family 2 protein	ISU1606	DK235_01705		SSU_RS01660		DK235_01705	DK876_01705	DK878_01755	DK875_09455
296	adhesion protein	ISU2414	DK877_01865		SSU_RS01665	DK237_01775	DK235_01710	DK876_01710	DK878_01760	DK875_09450	DK877_01865	A7J09_01705	A7J10_09590	A7J08_01955
297	pneumococcal-type histidine triad protein	ISU2414	DK877_01870		SSU_RS01670	DK237_01780	DK235_01715	DK876_01715	DK878_01765	DK875_09445	DK877_01870	A7J09_01710	A7J10_09585	A7J08_01960
298	DNA-directed RNA polymerase subunit delta	ISU1606	DK235_01720		SSU_RS01675	DK237_01795	DK235_01720	DK876_01720	DK878_01780	DK875_09430	DK877_01885	A7J09_01715	A7J10_09580	A7J08_01965
299	CTP synthase	ISU1606	DK235_01725		SSU_RS01680	DK237_01800	DK235_01725	DK876_01725	DK878_01785	DK875_09425	DK877_01890	A7J09_01720	A7J10_09575	A7J08_01975
300	fructose-bisphosphate aldolase	ISU2514	DK875_09415		SSU_RS01690	DK237_01810	DK235_01735	DK876_01735	DK878_01795	DK875_09415	DK877_01900	A7J09_01745	A7J10_09565	A7J08_01985
301	50S ribosomal protein L28	ISU1606	DK235_01740		SSU_RS01695	DK237_01815	DK235_01740	DK876_01740	DK878_01800	DK875_09410	DK877_01905	A7J09_01750	A7J10_09560	A7J08_01990
302	ATP-dependent DNA helicase RecG	ISU2414	DK877_01940		SSU_RS01730	DK237_01850	DK235_01775	DK876_01775	DK878_01835	DK875_09375	DK877_01940	A7J09_01880	A7J10_09425	A7J08_02030
303	asparaginase	SRD478	A7J08_02035		SSU_RS01735	DK237_01860	DK235_01780	DK876_01780	DK878_01845	DK875_09365	DK877_01950	A7J09_01885	A7J10_09420	A7J08_02035
304	Cof-type HAD-IIB family hydrolase	ISU2414	DK877_01955		SSU_RS01740	DK237_01865	DK235_01785	DK876_01785	DK878_01850	DK875_09360	DK877_01955	A7J09_01890	A7J10_09415	A7J08_02040
305	HAD family hydrolase	ISU2912	A7J10_09410		SSU_RS01745	DK237_01870	DK235_01790	DK876_01790	DK878_01855	DK875_09355	DK877_01960	A7J09_01895	A7J10_09410	A7J08_02045
306	universal stress protein	ISU1606	DK235_01795		SSU_RS01750	DK237_01875	DK235_01795	DK876_01795	DK878_01860	DK875_09350	DK877_01965	A7J09_01900	A7J10_09405	A7J08_02050
307	pyridoxal phosphate-dependent aminotransferase	ISU2414	DK877_01970		SSU_RS01755	DK237_01880	DK235_01800	DK876_01800	DK878_01865	DK875_09345	DK877_01970	A7J09_01905	A7J10_09400	A7J08_02055
308	GTP-sensing pleiotropic transcriptional regulator CodY	ISU1606	DK235_01805		SSU_RS01760	DK237_01885	DK235_01805	DK876_01805	DK878_01870	DK875_09340	DK877_01975	A7J09_01910	A7J10_09395	A7J08_02070
309	cysteine hydrolase	ISU2414	DK877_01980		SSU_RS01765	DK237_01890	DK235_01810	DK876_01810	DK878_01875	DK875_09335	DK877_01980	A7J09_01915	A7J10_09390	A7J08_02075
310	50S ribosomal protein L19	ISU1606	DK235_01815		SSU_RS01770	DK237_01900	DK235_01815	DK876_01815	DK878_01885	DK875_09325	DK877_01990	A7J09_01920	A7J10_09225	A7J08_02090
311	hydrolase	ISU1606	DK235_01820		SSU_RS01775	DK237_01905	DK235_01820	DK876_01820	DK878_01890	DK875_09320	DK877_01995	A7J09_01925	A7J10_09220	A7J08_02095
312	Asp-tRNA(Asn)/Glu-tRNA(Gln) amidotransferase GatCAB subunit C	ISU1606	DK235_01825		SSU_RS01780	DK237_01910	DK235_01825	DK876_01825	DK878_01895	DK875_09315	DK877_02000	A7J09_01935	A7J10_09210	A7J08_02100
313	Asp-tRNA(Asn)/Glu-tRNA(Gln) amidotransferase GatCAB subunit A	ISU2414	DK877_02005		SSU_RS01785	DK237_01915	DK235_01830	DK876_01830	DK878_01900	DK875_09310	DK877_02005	A7J09_01940	A7J10_09205	A7J08_02105
314	Asp-tRNA(Asn)/Glu-tRNA(Gln) amidotransferase GatCAB subunit B	ISU1606	DK235_01835		SSU_RS01790	DK237_01920	DK235_01835	DK876_01835	DK878_01905	DK875_09305	DK877_02010	A7J09_01945	A7J10_09200	A7J08_02110
315	dNTP triphosphohydrolase	ISU1606	DK235_01840		SSU_RS01795		DK235_01840	DK876_01840						A7J08_02115
316	LacI family DNA-binding transcriptional regulator	ISU2414	DK877_02020		SSU_RS01800	DK237_01930	DK235_01845	DK876_01845	DK878_01915	DK875_09295	DK877_02020	A7J09_01960	A7J10_09170	A7J08_02120
317	galactokinase	ISU2414	DK877_02025		SSU_RS01805	DK237_01935	DK235_01850	DK876_01850	DK878_01920	DK875_09290	DK877_02025	A7J09_01965	A7J10_09165	A7J08_02125
318	UDP-glucose--hexose-1-phosphate uridylyltransferase	ISU2414	DK877_02030		SSU_RS01810	DK237_01940	DK235_01855	DK876_01855	DK878_01925	DK875_09285	DK877_02030	A7J09_01970	A7J10_09160	A7J08_02130
319	EamA family transporter	SRD478	A7J08_02135		SSU_RS01815	DK237_01945	DK235_01860	DK876_01860	DK878_01930	DK875_09280	DK877_02045	A7J09_01975	A7J10_09155	A7J08_02135
320	copper homeostasis protein CutC	ISU2414	DK877_02055		SSU_RS01820	DK237_09445	DK235_01865	DK876_01865	DK878_01940	DK875_03490	DK877_02055	A7J09_01985	A7J10_09150	A7J08_02140
321	hypothetical protein	ISU1606	DK235_01870		SSU_RS01825	DK237_09440	DK235_01870	DK876_01870	DK878_01945	DK875_03495	DK877_02060	A7J09_01990	A7J10_09145	A7J08_02145
322	YqeG family HAD IIIA-type phosphatase	ISU1606	DK235_01875		SSU_RS01830	DK237_09435	DK235_01875	DK876_01875	DK878_01950	DK875_03500	DK877_02065	A7J09_01995	A7J10_09140	A7J08_02150
323	ribosome biogenesis GTPase YqeH	ISU1606	DK235_01880		SSU_RS01835	DK237_09430	DK235_01880	DK876_01880	DK878_01955	DK875_03505	DK877_02070	A7J09_02000	A7J10_09135	A7J08_02155
324	ribosome assembly RNA-binding protein YhbY	ISU1606	DK235_01890		SSU_RS01840	DK237_09420	DK235_01890	DK876_01890	DK878_01965	DK875_03515	DK877_02080	A7J09_02010	A7J10_09130	A7J08_02165
325	nicotinate-nucleotide adenylyltransferase	ISU2414	DK877_02085		SSU_RS01845	DK237_09415	DK235_01895	DK876_01895	DK878_01970	DK875_03520	DK877_02085	A7J09_02015	A7J10_09125	A7J08_02170
326	HD domain-containing protein	ISU2414	DK877_02090		SSU_RS01850	DK237_09410	DK235_01900	DK876_01900	DK878_01975	DK875_03525	DK877_02090	A7J09_02020	A7J10_09120	A7J08_02175
327	N-acetyltransferase	ISU1606	DK235_01910		SSU_RS01855	DK237_09400	DK235_01910	DK876_01910				A7J09_02030	A7J10_09115	A7J08_02180
328	ribosome silencing factor	ISU2614	DK237_09390		SSU_RS01865	DK237_09390	DK235_01920	DK876_01920	DK878_01990	DK875_03540	DK877_02105	A7J09_02040	A7J10_09105	A7J08_02190
329	class I SAM-dependent methyltransferase	ISU2514	DK875_03550		SSU_RS01870	DK237_09385	DK235_01925	DK876_01925	DK878_02000	DK875_03550	DK877_02115	A7J09_02045	A7J10_09100	A7J08_02200
330	hypothetical protein	ISU1606	DK235_01930		SSU_RS01875		DK235_01930	DK876_01930
331	nucleotidyltransferase	ISU2414	DK877_02125		SSU_RS01880	DK237_09375	DK235_01935	DK876_01935	DK878_02010	DK875_03560	DK877_02125	A7J09_02060	A7J10_09095	A7J08_02205
332	TipAS antibiotic-recognition domain protein	ISU2414	DK877_02130		SSU_RS01885	DK237_09370	DK235_01940	DK876_01940	DK878_02015	DK875_03565	DK877_02130	A7J09_02075	A7J10_09075	A7J08_02215
333	hypothetical protein	ISU1606	DK235_01945		SSU_RS01890		DK235_01945	DK876_01945
334	ATP-binding protein	ISU1606	DK235_01950		SSU_RS01895		DK235_01950	DK876_01950
335	hypothetical protein	ISU1606	DK235_01955		SSU_RS01900		DK235_01955	DK876_01955
336	SMI1/KNR4 family protein	ISU1606	DK235_01960		SSU_RS01905		DK235_01960	DK876_01960
337	peptide deformylase	ISU1606	DK235_01965		SSU_RS01910	DK237_09360	DK235_01965	DK876_01965	DK878_02025	DK875_10830	DK877_02140	A7J09_02090	A7J10_08795	A7J08_02230
338	ATP-dependent Clp protease ATP-binding subunit	ISU2414	DK877_02145		SSU_RS01915	DK237_09355	DK235_01970	DK876_01970	DK878_02030	DK875_10825	DK877_02145	A7J09_02100	A7J10_08785	A7J08_02235
339	4-alpha-glucanotransferase	ISU1606	DK235_01975		SSU_RS01920	DK237_09350	DK235_01975	DK876_01975	DK878_02035	DK875_10820	DK877_02150	A7J09_02105	A7J10_08780	A7J08_02240
340	glycogen/starch/alpha-glucan family phosphorylase	ISU2414	DK877_02155		SSU_RS01925	DK237_09345	DK235_01980	DK876_01980	DK878_02040	DK875_10815	DK877_02155	A7J09_02110	A7J10_08775	A7J08_02245
341	UTRA domain-containing protein	ISU1606	DK235_01985		SSU_RS01930	DK237_09340	DK235_01985	DK876_01985	DK878_02045	DK875_10810	DK877_02160	A7J09_02115	A7J10_08770	A7J08_02250
342	endonuclease	ISU2812	A7J09_02120		SSU_RS01935	DK237_09335	DK235_01990	DK876_01990	DK878_02050	DK875_10805	DK877_02165	A7J09_02120	A7J10_08765	A7J08_02255
343	PTS glucose/maltose transporter subunit IIBCA	ISU2414	DK877_02170		SSU_RS01940	DK237_09330	DK235_01995	DK876_01995	DK878_02055	DK875_10800	DK877_02170	A7J09_02125	A7J10_08760	A7J08_02260
344	DUF2812 domain-containing protein	ISU2414	DK877_02175		SSU_RS01945	DK237_09325	DK235_02000	DK876_02000	DK878_02060	DK875_10795	DK877_02175	A7J09_02130
345	transcriptional regulator	ISU1606	DK235_02005		SSU_RS01950	DK237_09320	DK235_02005	DK876_02005	DK878_02065	DK875_10790	DK877_02180	A7J09_02135
346	YebC/PmpR family DNA-binding transcriptional regulator	ISU1606	DK235_02010		SSU_RS01955	DK237_09315	DK235_02010	DK876_02010	DK878_02070	DK875_10785	DK877_02185	A7J09_02140	A7J10_08755	A7J08_02265
347	DNA-directed RNA polymerase subunit delta	ISU1606	DK235_02015		SSU_RS01960	DK237_09310	DK235_02015	DK876_02015	DK878_02075	DK875_10780	DK877_02190	A7J09_02145	A7J10_08750	A7J08_02275
348	ECF-type riboflavin transporter substrate-binding protein	ISU2414	DK877_02195		SSU_RS01965	DK237_09305	DK235_02020	DK876_02020	DK878_02080	DK875_10775	DK877_02195	A7J09_02150	A7J10_08745	A7J08_02280
349	hypothetical protein	ISU2514	DK875_10770		SSU_RS01970	DK237_09300	DK235_02025	DK876_02025	DK878_02085	DK875_10770	DK877_02200	A7J09_02155	A7J10_08740
350	rhodanese-related sulfurtransferase	ISU1606	DK235_02030		SSU_RS01975	DK237_09295	DK235_02030	DK876_02030	DK878_02090	DK875_10765	DK877_02205	A7J09_02160	A7J10_00620	A7J08_02290
351	lactoylglutathione lyase	ISU1606	DK235_02035		SSU_RS01980	DK237_09290	DK235_02035	DK876_02035	DK878_02095	DK875_10760	DK877_02210	A7J09_10455
352	ATP-binding cassette domain-containing protein	ISU1606	DK235_02040		SSU_RS01985	DK237_09285	DK235_02040	DK876_02040	DK878_02100	DK875_10755	DK877_02215	A7J09_10450	A7J10_00650	A7J08_02300
353	energy-coupling factor transporter transmembrane protein EcfT	ISU2414	DK877_02220		SSU_RS01990	DK237_09280	DK235_02045	DK876_02045	DK878_02105	DK875_10750	DK877_02220		A7J10_00655	A7J08_02305
354	cold-shock protein	ISU1606	DK235_02050		SSU_RS01995	DK237_09275	DK235_02050	DK876_02050	DK878_02110	DK875_10745	DK877_02225	A7J09_10440	A7J10_00660	A7J08_02310
355	16S rRNA (guanine(527)-N(7))-methyltransferase RsmG	ISU2414	DK877_02230		SSU_RS02000	DK237_09270	DK235_02055	DK876_02055	DK878_02115	DK875_10740	DK877_02230	A7J09_10435	A7J10_00665	A7J08_02315
356	PBP1A family penicillin-binding protein	ISU1606	DK235_02060		SSU_RS02005	DK237_09265	DK235_02060	DK876_02060	DK878_02120	DK875_10735	DK877_02235	A7J09_10430	A7J10_00670	A7J08_02320
357	Holliday junction resolvase RecU	ISU1606	DK235_02065		SSU_RS02010	DK237_09260	DK235_02065	DK876_02065	DK878_02125	DK875_10730	DK877_02240	A7J09_10425	A7J10_00675	A7J08_02325
358	DUF1273 domain-containing protein	ISU1606	DK235_02070		SSU_RS02015	DK237_09255	DK235_02070	DK876_02070	DK878_02130	DK875_10725	DK877_02245	A7J09_10420	A7J10_00680	A7J08_02330
359	cell division regulator GpsB	ISU1606	DK235_02075		SSU_RS02020	DK237_09250	DK235_02075	DK876_02075	DK878_02135	DK875_10720	DK877_02250	A7J09_10415	A7J10_00685	A7J08_02335
360	class I SAM-dependent RNA methyltransferase	SRD478	A7J08_02345		SSU_RS02025	DK237_09240	DK235_02085	DK876_02085	DK878_02145	DK875_10710		A7J09_10405	A7J10_00695	A7J08_02345
361	hypothetical protein	ISU1606	DK235_02090		SSU_RS02030	DK237_09235	DK235_02090	DK876_02090	DK878_02150	DK875_10705	DK877_02265	A7J09_10400	A7J10_00700	A7J08_02350
362	S-ribosylhomocysteine lyase	ISU1606	DK235_02095		SSU_RS02035	DK237_09230	DK235_02095	DK876_02095	DK878_02155	DK875_10700	DK877_02270	A7J09_10385	A7J10_00705	A7J08_02355
363	ribonuclease Y	ISU1606	DK235_02100		SSU_RS02040	DK237_09225	DK235_02100	DK876_02100	DK878_02160	DK875_10695	DK877_02275	A7J09_10380	A7J10_00760	A7J08_02360
364	guanylate kinase	ISU2414	DK877_02280		SSU_RS02045	DK237_09220	DK235_02105	DK876_02105	DK878_02165	DK875_10690	DK877_02280	A7J09_10375	A7J10_00765	A7J08_02365
365	DNA-directed RNA polymerase subunit omega	ISU1606	DK235_02110		SSU_RS02050	DK237_09215	DK235_02110	DK876_02110	DK878_02170	DK875_10685	DK877_02285	A7J09_10370	A7J10_00770	A7J08_02370
366	primosomal protein N'	ISU2414	DK877_02295		SSU_RS02055	DK237_09205	DK235_02115	DK876_02115	DK878_02180	DK875_10675	DK877_02295	A7J09_10365	A7J10_00775	A7J08_02375
367	methionyl-tRNA formyltransferase	ISU2414	DK877_02300		SSU_RS02060	DK237_09200	DK235_02120	DK876_02120	DK878_02185	DK875_10670	DK877_02300	A7J09_10355	A7J10_00780	A7J08_02380
368	16S rRNA (cytosine(967)-C(5))-methyltransferase RsmB	ISU2812	A7J09_10350		SSU_RS02065	DK237_09195	DK235_02125	DK876_02125	DK878_02190	DK875_10665	DK877_02305	A7J09_10350	A7J10_00785	A7J08_02385
369	Stp1/IreP family PP2C-type Ser/Thr phosphatase	ISU2514	DK875_10660		SSU_RS02070	DK237_09190	DK235_02130	DK876_02130	DK878_02195	DK875_10660	DK877_02310	A7J09_10345	A7J10_00790	A7J08_02390
370	Stk1 family PASTA domain-containing Ser/Thr kinase	ISU1606	DK235_02135		SSU_RS02075	DK237_09185	DK235_02135	DK876_02135	DK878_02200	DK875_10655	DK877_02315	A7J09_10340	A7J10_00795	A7J08_02395
371	hypothetical protein	ISU1606	DK235_02140		SSU_RS02080	DK237_09180	DK235_02140	DK876_02140	DK878_02205	DK875_11190	DK877_02320	A7J09_10335	A7J10_00805	A7J08_02400
372	sensor histidine kinase	ISU1606	DK235_02145		SSU_RS02085	DK237_09175	DK235_02145	DK876_02145	DK878_02210	DK875_11185	DK877_02325	A7J09_10330	A7J10_00810	A7J08_02405
373	DNA-binding response regulator	ISU1606	DK235_02150		SSU_RS02090	DK237_09170	DK235_02150	DK876_02150	DK878_02215	DK875_11180	DK877_02330	A7J09_10325	A7J10_00815	A7J08_02410
374	Cof-type HAD-IIB family hydrolase	ISU2812	A7J09_10320		SSU_RS02095	DK237_09165	DK235_02155	DK876_02155	DK878_02220	DK875_11175	DK877_02335	A7J09_10320	A7J10_00820	A7J08_02415
375	S1 RNA-binding domain-containing protein	ISU2414	DK877_02340		SSU_RS02100	DK237_09160	DK235_02160	DK876_02160	DK878_02225	DK875_11170	DK877_02340	A7J09_10315	A7J10_00825	A7J08_02420
376	cysteine synthase A	ISU2414	DK877_02345		SSU_RS02105	DK237_09155	DK235_02165	DK876_02165	DK878_02230	DK875_11165	DK877_02345	A7J09_10310	A7J10_00830	A7J08_02425
377	YigZ family protein	ISU2414	DK877_03250		SSU_RS02110	DK237_08250	DK235_02170	DK876_02170	DK878_03135	DK875_10620	DK877_03250	A7J09_10305	A7J10_01130	A7J08_02430
378	DNA/RNA helicase	ISU2414	DK877_03255		SSU_RS02115	DK237_08245	DK235_02175	DK876_02175	DK878_03140	DK875_10625	DK877_03255	A7J09_10300	A7J10_01135	A7J08_02435
379	ComF family protein	ISU1606	DK235_02180		SSU_RS02120	DK237_08240	DK235_02180	DK876_02180	DK878_03145	DK875_10630	DK877_03260	A7J09_10295	A7J10_01140	A7J08_02440
380	ribosome-associated translation inhibitor RaiA	ISU1606	DK235_02185		SSU_RS02125	DK237_08235	DK235_02185	DK876_02185	DK878_03150	DK875_10635	DK877_03265	A7J09_10290	A7J10_01145	A7J08_02445
381	23S rRNA (uracil(1939)-C(5))-methyltransferase RlmD	ISU2414	DK877_03350		SSU_RS02195	DK237_08160	DK235_02260	DK876_02260	DK878_03225	DK875_00155	DK877_03350	A7J09_10210	A7J10_01220	A7J08_02530
382	recombination regulator RecX	ISU2414	DK877_03355		SSU_RS02200	DK237_08155	DK235_02265	DK876_02265	DK878_03230	DK875_00160	DK877_03355	A7J09_10205	A7J10_01225	A7J08_02535
383	DUF402 domain-containing protein	ISU1606	DK235_02270		SSU_RS02205	DK237_08150	DK235_02270	DK876_02270	DK878_03235	DK875_00165	DK877_03360	A7J09_03370	A7J10_01230	A7J08_02540
384	hypothetical protein	ISU1606	DK235_02275		SSU_RS02210	DK237_08145	DK235_02275	DK876_02275	DK878_03240	DK875_00170	DK877_03365	A7J09_03375	A7J10_01235	A7J08_02545
385	GntR family transcriptional regulator	SRD478	A7J08_02550		SSU_RS02215	DK237_08140	DK235_02280	DK876_02280	DK878_03245	DK875_00175	DK877_03370	A7J09_03380	A7J10_01240	A7J08_02550
386	GntR family transcriptional regulator	ISU1606	DK235_02285		SSU_RS02220	DK237_08135	DK235_02285	DK876_02285	DK878_03250	DK875_00180	DK877_03375	A7J09_03385	A7J10_01245	A7J08_02555
387	beta-galactosidase	ISU2414	DK877_03380		SSU_RS02225	DK237_08130	DK235_02290	DK876_02290	DK878_03255	DK875_00185	DK877_03380	A7J09_03390	A7J10_01250	A7J08_02560
388	PTS system mannose/fructose/N-acetylgalactosamine-transporter subunit IIB	ISU1606	DK235_02295		SSU_RS02230		DK235_02295	DK876_02295	DK878_03260	DK875_00190	DK877_03385	A7J09_03395	A7J10_01255	A7J08_02565
389	PTS mannose/fructose/sorbose/N-acetylgalactosamine transporter subunit IIC	ISU2414	DK877_03390		SSU_RS02235		DK235_02300	DK876_02300	DK878_03265	DK875_00195	DK877_03390	A7J09_03400	A7J10_01260	A7J08_02570
390	PTS system mannose/fructose/sorbose family transporter subunit IID	ISU2414	DK877_03395		SSU_RS02240	DK237_08125	DK235_02305	DK876_02305	DK878_03270	DK875_00200	DK877_03395	A7J09_03405	A7J10_01265	A7J08_02575
391	PTS fructose transporter subunit IIA	ISU1606	DK235_02310		SSU_RS02245	DK237_08120	DK235_02310	DK876_02310	DK878_03275	DK875_00205	DK877_03400	A7J09_03410	A7J10_01270	A7J08_02580
392	galactose mutarotase	ISU1606	DK235_02315		SSU_RS02250	DK237_08115	DK235_02315	DK876_02315	DK878_03280	DK875_00210	DK877_03405	A7J09_03415	A7J10_01275	A7J08_02585
393	DUF1912 family protein	ISU1606	DK235_02320		SSU_RS02255	DK237_08110	DK235_02320	DK876_02320	DK878_03285	DK875_00215	DK877_03410	A7J09_03420	A7J10_01280	A7J08_02590
394	helix-hairpin-helix domain-containing protein	ISU2414	DK877_03415		SSU_RS02260	DK237_08105	DK235_02325	DK876_02325	DK878_03290	DK875_00220	DK877_03415	A7J09_03425	A7J10_01285	A7J08_02595
395	glyoxalase/bleomycin resistance/extradiol dioxygenase family protein	SRD478	A7J08_02600		SSU_RS02265	DK237_08100	DK235_02330	DK876_02330	DK878_03295	DK875_00225	DK877_03420	A7J09_03430	A7J10_01295	A7J08_02600
396	shikimate kinase	ISU1606	DK235_02335		SSU_RS02270	DK237_08095	DK235_02335	DK876_02335	DK878_03300	DK875_00230	DK877_03425	A7J09_03435	A7J10_01300	A7J08_02605
397	valine--tRNA ligase	ISU1606	DK235_02340		SSU_RS02275	DK237_08080	DK235_02340	DK876_02340	DK878_03315	DK875_00245	DK877_03440	A7J09_03440	A7J10_01305	A7J08_02610
398	hypothetical protein	ISU1606	DK235_02345		SSU_RS02280		DK235_02345	DK876_02345
399	cell filamentation protein Fic	ISU1606	DK235_02350		SSU_RS02285		DK235_02350	DK876_02350					A7J10_01310	A7J08_02640
400	DEAD/DEAH box helicase	ISU1606	DK235_02355		SSU_RS02290		DK235_02355	DK876_02355					A7J10_01315	A7J08_02645
401	hypothetical protein	ISU1606	DK235_02360		SSU_RS02295		DK235_02360	DK876_02360				A7J09_03485		A7J08_02650
402	ImmA/IrrE family metallo-endopeptidase	ISU1606	DK235_02365		SSU_RS02300		DK235_02365	DK876_02365				A7J09_03490		A7J08_02655
403	MmcQ family protein	ISU2514	DK875_00265		SSU_RS02305	DK237_08060	DK235_02370	DK876_02370	DK878_03335	DK875_00265	DK877_03460	A7J09_03495	A7J10_01340
404	aspartate--ammonia ligase	ISU1606	DK235_02375		SSU_RS02310	DK237_08055	DK235_02375	DK876_02375	DK878_03340	DK875_00270	DK877_03465	A7J09_03500	A7J10_01345	A7J08_02665
405	translational GTPase TypA	ISU1606	DK235_02380		SSU_RS02315	DK237_08050	DK235_02380	DK876_02380	DK878_03345	DK875_00275	DK877_03470	A7J09_03505	A7J10_01350	A7J08_02670
406	DUF3165 family protein	ISU2414	DK877_03475		SSU_RS02320	DK237_08045	DK235_02385	DK876_02385	DK878_03350	DK875_00280	DK877_03475	A7J09_03510	A7J10_01355	A7J08_02675
407	DNA repair protein	ISU1606	DK235_02390		SSU_RS02325	DK237_08040	DK235_02390	DK876_02390	DK878_03355	DK875_00285	DK877_03480
408	signal peptidase I	ISU1606	DK235_02395		SSU_RS02330	DK237_08035	DK235_02395	DK876_02395	DK878_03360	DK875_00290	DK877_03485	A7J09_03535
409	ribonuclease G	ISU1606	DK235_02400		SSU_RS02335		DK235_02400	DK876_02400
410	LPXTG cell wall anchor domain-containing protein	ISU2714	DK876_02405		SSU_RS02340		DK235_02405	DK876_02405				A7J09_03540
411	LPXTG cell wall anchor domain-containing protein	ISU2414	DK877_03500		SSU_RS02345	DK237_08020	DK235_02410	DK876_02410	DK878_03375	DK875_09055	DK877_03500	A7J09_03545
412	class C sortase	ISU2414	DK877_03505		SSU_RS02350	DK237_08015	DK235_02415	DK876_02415	DK878_03380	DK875_08215	DK877_03505	A7J09_03550
413	UDP-N-acetylmuramoyl-L-alanine--D-glutamate ligase	ISU2414	DK877_03515		SSU_RS02355	DK237_08005	DK235_02425	DK876_02425	DK878_03390	DK875_08205	DK877_03515	A7J09_03560	A7J10_01365	A7J08_02680
414	UDP-N-acetylglucosamine--N-acetylmuramyl- (pentapeptide) pyrophosphoryl-undecaprenol N-acetylglucosamine transferase	ISU2414	DK877_03520		SSU_RS02360	DK237_08000	DK235_02430	DK876_02430	DK878_03395	DK875_08200	DK877_03520	A7J09_03565	A7J10_01370	A7J08_02685
415	cell division protein FtsQ	ISU2414	DK877_03525		SSU_RS02365	DK237_07995	DK235_02435	DK876_02435	DK878_03400	DK875_08195	DK877_03525	A7J09_03570	A7J10_01375	A7J08_02690
416	cell division protein FtsA	SRD478	A7J08_02695		SSU_RS02370	DK237_07990	DK235_02440	DK876_02440	DK878_03405	DK875_08190	DK877_03530	A7J09_03575	A7J10_01380	A7J08_02695
417	cell division protein FtsZ	SRD478	A7J08_02700		SSU_RS02375	DK237_07985	DK235_02445	DK876_02445	DK878_03410	DK875_08185	DK877_03535	A7J09_03580	A7J10_01385	A7J08_02700
418	YggS family pyridoxal phosphate-dependent enzyme	ISU1606	DK235_02450		SSU_RS02380	DK237_07980	DK235_02450	DK876_02450	DK878_03415	DK875_08180	DK877_03540	A7J09_03585	A7J10_01390	A7J08_02705
419	DUF552 domain-containing protein	ISU2660	DK878_03420		SSU_RS02385	DK237_07975	DK235_02455	DK876_02455	DK878_03420	DK875_08175	DK877_03545	A7J09_03590	A7J10_01395	A7J08_02710
420	YggT family protein	ISU2414	DK877_03550		SSU_RS02390	DK237_07970	DK235_02460	DK876_02460	DK878_03425	DK875_08170	DK877_03550	A7J09_03595	A7J10_01400	A7J08_02715
421	RNA-binding protein	ISU1606	DK235_02465		SSU_RS02395	DK237_07965	DK235_02465	DK876_02465	DK878_03430	DK875_08165	DK877_03555	A7J09_03600	A7J10_01405	A7J08_02720
422	DivIVA domain-containing protein	ISU1606	DK235_02470		SSU_RS02400	DK237_07960	DK235_02470	DK876_02470	DK878_03435	DK875_08160	DK877_03560	A7J09_03605	A7J10_01410	A7J08_02725
423	GNAT family N-acetyltransferase	ISU2812	A7J09_03610		SSU_RS02405	DK237_07955	DK235_02475	DK876_02475	DK878_03440	DK875_08155	DK877_03565	A7J09_03610	A7J10_01415	A7J08_02730
424	isoleucine--tRNA ligase	ISU2414	DK877_03570		SSU_RS02410	DK237_07950	DK235_02480	DK876_02480	DK878_03445	DK875_08150	DK877_03570	A7J09_03615	A7J10_01420	A7J08_02735
425	DUF1827 family protein	ISU1606	DK235_02485		SSU_RS02415	DK237_07940	DK235_02485	DK876_02485	DK878_03455	DK875_08140	DK877_03580	A7J09_03640	A7J10_01425	A7J08_02740
426	NUDIX domain-containing protein	ISU1606	DK235_02490		SSU_RS02420	DK237_07935	DK235_02490	DK876_02490	DK878_03460	DK875_08135	DK877_03585	A7J09_03645	A7J10_01430	A7J08_02745
427	ATP-dependent Clp protease ATP-binding subunit	ISU2912	A7J10_01435		SSU_RS02425	DK237_07930	DK235_02495	DK876_02495	DK878_03465	DK875_08130	DK877_03590	A7J09_03650	A7J10_01435	A7J08_02750
428	DUF1797 family protein	ISU1606	DK235_02500		SSU_RS02430	DK237_07925	DK235_02500	DK876_02500	DK878_03470	DK875_08125	DK877_03595	A7J09_03655	A7J10_01440	A7J08_02755
429	amino acid ABC transporter permease	ISU1606	DK235_02505		SSU_RS02435	DK237_07920	DK235_02505	DK876_02505	DK878_03475	DK875_08120	DK877_03600	A7J09_03660	A7J10_01445	A7J08_02760
430	amino acid ABC transporter ATP-binding protein	ISU1606	DK235_02510		SSU_RS02440	DK237_07915	DK235_02510	DK876_02510	DK878_03480	DK875_08115	DK877_03605	A7J09_03665	A7J10_01450	A7J08_02765
431	bifunctional methylenetetrahydrofolate dehydrogenase/methenyltetrahydrofolate cyclohydrolase	ISU2912	A7J10_01455		SSU_RS02445	DK237_07910	DK235_02515	DK876_02515	DK878_03485	DK875_08110	DK877_03610	A7J09_03670	A7J10_01455	A7J08_02770
432	hypothetical protein	ISU1606	DK235_02520		SSU_RS10000	DK237_07905	DK235_02520	DK876_02520	DK878_03490	DK875_08105	DK877_03615			A7J08_02775
433	DNA repair protein	ISU1606	DK235_02525		SSU_RS02450	DK237_07900	DK235_02525	DK876_02525	DK878_03495	DK875_08100	DK877_03620	A7J09_03685		A7J08_02780
434	signal peptidase I	ISU2414	DK877_03625		SSU_RS02455	DK237_07895	DK235_02530	DK876_02530	DK878_03500	DK875_08095	DK877_03625	A7J09_03690		A7J08_02785
435	hypothetical protein	ISU2414	DK877_03630		SSU_RS02460	DK237_07890	DK235_02535	DK876_02535	DK878_03505	DK875_08090	DK877_03630			A7J08_02790
436	class C sortase	ISU1606	DK235_02545		SSU_RS02470	DK237_07880	DK235_02545	DK876_02545	DK878_03515	DK875_08080	DK877_03640	A7J09_03705		A7J08_02800
437	MerR family transcriptional regulator	ISU2414	DK877_03645		SSU_RS02475	DK237_07870	DK235_02555	DK876_02555	DK878_03525	DK875_08070	DK877_03645	A7J09_03715	A7J10_08195	A7J08_02810
438	DUF3270 family protein	ISU2414	DK877_03650		SSU_RS02480	DK237_07865	DK235_02560	DK876_02560	DK878_03530	DK875_08065	DK877_03650	A7J09_03720	A7J10_08190	A7J08_02815
439	U32 family peptidase	ISU1606	DK235_02565		SSU_RS02485	DK237_07860	DK235_02565	DK876_02565	DK878_03535	DK875_08060	DK877_03655	A7J09_03725	A7J10_08185	A7J08_02820
440	collagenase-like protease	ISU2414	DK877_03660		SSU_RS02490	DK237_07855	DK235_02570	DK876_02570	DK878_03540	DK875_08055	DK877_03660	A7J09_03730	A7J10_08180	A7J08_02825
441	hypothetical protein	ISU1606	DK235_02575		SSU_RS02495		DK235_02575	DK876_02575
442	hypothetical protein	ISU2414	DK877_03670		SSU_RS02500	DK237_07845	DK235_02580	DK876_02580	DK878_03550	DK875_08045	DK877_03670	A7J09_03740	A7J10_08175	A7J08_02830
443	hypothetical protein	ISU1606	DK235_02585		SSU_RS02505	DK237_07840	DK235_02585	DK876_02585	DK878_03555	DK875_08040	DK877_03675	A7J09_03745	A7J10_08170	A7J08_02835
444	biotin transporter BioY	ISU1606	DK235_02590		SSU_RS02510	DK237_07835	DK235_02590	DK876_02590	DK878_03560	DK875_08035	DK877_03680	A7J09_03750	A7J10_08165	A7J08_02840
445	cyclase family protein	ISU1606	DK235_02595		SSU_RS02515	DK237_07830	DK235_02595	DK876_02595	DK878_03565	DK875_08030	DK877_03685	A7J09_03755	A7J10_08160	A7J08_02845
446	glutathione-disulfide reductase	ISU2414	DK877_03690		SSU_RS02520	DK237_07825	DK235_02600	DK876_02600	DK878_03570	DK875_08025	DK877_03690	A7J09_03760	A7J10_08155	A7J08_02850
447	efflux RND transporter periplasmic adaptor subunit	ISU1606	DK235_02605		SSU_RS02525	DK237_07815	DK235_02605	DK876_02605	DK878_03580	DK875_08015	DK877_03700	A7J09_03765	A7J10_08150	A7J08_02855
448	ABC transporter ATP-binding protein	ISU1606	DK235_02610		SSU_RS02530	DK237_07810	DK235_02610	DK876_02610	DK878_03585	DK875_08010	DK877_03705	A7J09_03770	A7J10_08145	A7J08_02860
449	permease	ISU1606	DK235_02615		SSU_RS02535	DK237_07805	DK235_02615	DK876_02615	DK878_03590	DK875_08005	DK877_03710	A7J09_03775	A7J10_08140	A7J08_02865
450	LLM class flavin-dependent oxidoreductase	ISU2414	DK877_03715		SSU_RS02540	DK237_07800	DK235_02620	DK876_02620	DK878_03595	DK875_08000	DK877_03715	A7J09_03780	A7J10_08135	A7J08_02870
451	hypothetical protein	ISU1606	DK235_02625		SSU_RS02545		DK235_02625	DK876_02625
452	lysine--tRNA ligase	ISU2414	DK877_03730		SSU_RS02550	DK237_07785	DK235_02630	DK876_02630	DK878_03610	DK875_07975	DK877_03730	A7J09_03785	A7J10_08130	A7J08_02880
453	histidine phosphatase family protein	ISU1606	DK235_02635		SSU_RS02555	DK237_07780	DK235_02635	DK876_02635	DK878_03615	DK875_07970	DK877_03735	A7J09_03790		A7J08_02885
454	aminoacyl-tRNA deacylase	ISU2414	DK877_03740		SSU_RS02560	DK237_07775	DK235_02640	DK876_02640	DK878_03620	DK875_07965	DK877_03740	A7J09_03795	A7J10_08120	A7J08_02890
455	DUF368 domain-containing protein	ISU1606	DK235_02645		SSU_RS02565	DK237_07770	DK235_02645	DK876_02645	DK878_03625	DK875_07960	DK877_03745	A7J09_03800	A7J10_08115	A7J08_02895
456	energy-coupled thiamine transporter ThiT	ISU2414	DK877_03750		SSU_RS02570	DK237_07765	DK235_02650	DK876_02650	DK878_03630	DK875_07955	DK877_03750	A7J09_03805	A7J10_08110	A7J08_02905
457	glycosyl hydrolase family 25	ISU1606	DK235_02655		SSU_RS02575	DK237_07760	DK235_02655	DK876_02655	DK878_03635	DK875_07950	DK877_03755	A7J09_03810	A7J10_08105	A7J08_02910
458	preprotein translocase YidC	ISU2414	DK877_03760		SSU_RS02580	DK237_07755	DK235_02660	DK876_02660	DK878_03640	DK875_07945	DK877_03760	A7J09_03815	A7J10_08100	A7J08_02915
459	DUF4430 domain-containing protein	ISU2812	A7J09_03820		SSU_RS02585	DK237_07750	DK235_02665	DK876_02665	DK878_03645	DK875_07940	DK877_03765	A7J09_03820	A7J10_08095	A7J08_02920
460	FtsW/RodA/SpoVE family cell cycle protein	ISU1606	DK235_02670		SSU_RS02590	DK237_07745	DK235_02670	DK876_02670	DK878_03650	DK875_07935	DK877_03770	A7J09_03825	A7J10_08090	A7J08_02925
461	phosphoenolpyruvate carboxylase	ISU1606	DK235_02675		SSU_RS02595	DK237_07740	DK235_02675	DK876_02675	DK878_03655	DK875_07930	DK877_03775	A7J09_03830	A7J10_08085	A7J08_02930
462	RNA polymerase sigma factor	SRD478	A7J08_02935		SSU_RS02600	DK237_07735	DK235_02680	DK876_02680	DK878_03660	DK875_07925	DK877_03780	A7J09_03835	A7J10_08080	A7J08_02935
463	hypothetical protein	ISU2414	DK877_03785		SSU_RS02605	DK237_07730	DK235_02685	DK876_02685	DK878_03665	DK875_07920	DK877_03785	A7J09_03840	A7J10_08075	A7J08_02940
464	elongation factor Tu	ISU1606	DK235_02690		SSU_RS02610	DK237_07725	DK235_02690	DK876_02690	DK878_03670	DK875_07915	DK877_03790	A7J09_03845	A7J10_08070	A7J08_02945
465	triose-phosphate isomerase	ISU2414	DK877_03795		SSU_RS02615	DK237_07720	DK235_02695	DK876_02695	DK878_03675	DK875_07910	DK877_03795	A7J09_03865	A7J10_08065	A7J08_02950
466	Cof-type HAD-IIB family hydrolase	ISU2514	DK875_07900		SSU_RS02620	DK237_07715	DK235_02700	DK876_02700	DK878_03680	DK875_07900	DK877_03800	A7J09_03870	A7J10_08060	A7J08_02955
467	HD domain-containing protein	ISU2414	DK877_03805		SSU_RS02625	DK237_07710	DK235_02705	DK876_02705	DK878_03685	DK875_07895	DK877_03805	A7J09_03875	A7J10_08055	A7J08_02960
468	sulfite exporter TauE/SafE family protein	ISU2812	A7J09_03880		SSU_RS02630	DK237_07705	DK235_02710	DK876_02710	DK878_03690	DK875_07890	DK877_03810	A7J09_03880	A7J10_08050	A7J08_02965
469	DUF1934 domain-containing protein	ISU1606	DK235_02715		SSU_RS02635	DK237_07700	DK235_02715	DK876_02715	DK878_03695	DK875_07885	DK877_03815	A7J09_03885	A7J10_08045	A7J08_02970
470	IS30 family transposase	ISU1606	DK235_02720		SSU_RS02640		DK235_02720	DK876_02720
471	adenosine deaminase	ISU2414	DK877_04830		SSU_RS02645	DK237_06690	DK235_02725	DK876_02725	DK878_04710	DK875_06845	DK877_04830	A7J09_05560	A7J10_03435	A7J08_06615
472	ABC transporter permease	ISU2414	DK877_04835		SSU_RS02650	DK237_06685	DK235_02730	DK876_02730	DK878_04715	DK875_06840	DK877_04835	A7J09_05565	A7J10_03440	A7J08_06610
473	ABC transporter ATP-binding protein	ISU2414	DK877_04840		SSU_RS02655	DK237_06680	DK235_02735	DK876_02735	DK878_04720	DK875_06835	DK877_04840	A7J09_05570	A7J10_03445	A7J08_06605
474	GntR family transcriptional regulator	ISU2414	DK877_04845		SSU_RS02660	DK237_06675	DK235_02740	DK876_02740	DK878_04725	DK875_06830	DK877_04845	A7J09_05575	A7J10_03450	A7J08_06600
475	DNA polymerase III subunit alpha	ISU2514	DK875_06825		SSU_RS02665	DK237_06670	DK235_02745	DK876_02745	DK878_04730	DK875_06825	DK877_04850	A7J09_05580	A7J10_03455	A7J08_06595
476	6-phosphofructokinase	ISU2414	DK877_04855		SSU_RS02670	DK237_06665	DK235_02750	DK876_02750	DK878_04735	DK875_06820	DK877_04855	A7J09_05585	A7J10_03460	A7J08_06590
477	pyruvate kinase	ISU1606	DK235_02755		SSU_RS02675	DK237_06660	DK235_02755	DK876_02755	DK878_04740	DK875_06815	DK877_04860	A7J09_05590	A7J10_03465	A7J08_06585
478	YSIRK-type signal peptide-containing protein	ISU2514	DK875_06810		SSU_RS02680	DK237_06655	DK235_02760	DK876_02760	DK878_04745	DK875_06810	DK877_04865	A7J09_05595	A7J10_03470	A7J08_06580
479	FAD-binding oxidoreductase	ISU2414	DK877_04880		SSU_RS02685	DK237_06640	DK235_02765	DK876_02765	DK878_04760	DK875_06795	DK877_04880	A7J09_05600	A7J10_03475	A7J08_06575
480	esterase	ISU2414	DK877_04885		SSU_RS02690	DK237_06635	DK235_02770	DK876_02770	DK878_04765	DK875_06790	DK877_04885	A7J09_05605	A7J10_03480	A7J08_06570
481	signal peptidase I	ISU1606	DK235_02775		SSU_RS02695	DK237_06630	DK235_02775	DK876_02775	DK878_04770	DK875_06785	DK877_04890	A7J09_05610	A7J10_03485	A7J08_06565
482	glutamine--fructose-6-phosphate transaminase (isomerizing)	SRD478	A7J08_06560		SSU_RS02700	DK237_06620	DK235_02780	DK876_02780	DK878_04780	DK875_06590	DK877_04900	A7J09_05615	A7J10_03490	A7J08_06560
483	amino acid ABC transporter permease	ISU1606	DK235_02785		SSU_RS02705	DK237_06615	DK235_02785	DK876_02785	DK878_04785	DK875_06585	DK877_04905	A7J09_05640	A7J10_03515	A7J08_06550
484	amino acid ABC transporter ATP-binding protein	ISU2414	DK877_04910		SSU_RS02710	DK237_06610	DK235_02790	DK876_02790	DK878_04790	DK875_06580	DK877_04910	A7J09_05645	A7J10_03520	A7J08_06545
485	glutamine ABC transporter substrate-binding protein	ISU2414	DK877_04915		SSU_RS02715	DK237_06605	DK235_02795	DK876_02795	DK878_04795	DK875_06575	DK877_04915	A7J09_05650	A7J10_03525	A7J08_06540
486	MBL fold metallo-hydrolase	ISU2414	DK877_02500		SSU_RS02720	DK237_09000	DK235_02805	DK876_02805	DK878_02385	DK875_09260	DK877_02500	A7J09_10165	A7J10_02115	A7J08_06530
487	bifunctional DnaQ family exonuclease/ATP-dependent helicase	ISU2660	DK878_02390		SSU_RS02725	DK237_08995	DK235_02810	DK876_02810	DK878_02390	DK875_09255	DK877_02505	A7J09_10160	A7J10_02120	A7J08_06525
488	glutamate 5-kinase	ISU1606	DK235_02815		SSU_RS02730	DK237_08990	DK235_02815	DK876_02815	DK878_02395	DK875_09250	DK877_02510	A7J09_10155	A7J10_02125	A7J08_06515
489	glutamate-5-semialdehyde dehydrogenase	ISU2414	DK877_02515		SSU_RS02735	DK237_08985	DK235_02820	DK876_02820	DK878_02400	DK875_09245	DK877_02515	A7J09_10150	A7J10_02130	A7J08_06510
490	pyrroline-5-carboxylate reductase	ISU1606	DK235_02825		SSU_RS02740	DK237_08980	DK235_02825	DK876_02825	DK878_02405	DK875_09240	DK877_02520	A7J09_10145	A7J10_02135	A7J08_06505
491	TetR/AcrR family transcriptional regulator	ISU1606	DK235_02830		SSU_RS02745	DK237_08975	DK235_02830	DK876_02830	DK878_02410	DK875_09235	DK877_02525	A7J09_10130	A7J10_02140	A7J08_06500
492	DegV domain-containing protein	ISU1606	DK235_02835		SSU_RS02750	DK237_08970	DK235_02835	DK876_02835	DK878_02415	DK875_09230	DK877_02530	A7J09_10125	A7J10_02145	A7J08_06495
493	PLP-dependent aminotransferase family protein	ISU2414	DK877_02535		SSU_RS02755	DK237_08965	DK235_02840	DK876_02840	DK878_02420	DK875_09225	DK877_02535	A7J09_10115	A7J10_02150	A7J08_06490
494	peroxide stress protein YaaA	ISU1606	DK235_02845		SSU_RS02760	DK237_08960	DK235_02845	DK876_02845	DK878_02425	DK875_09220	DK877_02540	A7J09_10110	A7J10_02155	A7J08_06485
495	LytR family transcriptional regulator	ISU1606	DK235_02850		SSU_RS02765	DK237_08955	DK235_02850	DK876_02850	DK878_02430	DK875_09215	DK877_02545	A7J09_10105	A7J10_02160	A7J08_06480
496	capsular biosynthesis protein CpsC	ISU1606	DK235_02855		SSU_RS02770	DK237_08950	DK235_02855	DK876_02855	DK878_02435	DK875_09210	DK877_02550	A7J09_10100	A7J10_02165	A7J08_06475
497	tyrosine protein kinase	ISU1606	DK235_02860		SSU_RS02775	DK237_08945	DK235_02860	DK876_02860	DK878_02440	DK875_09205	DK877_02555	A7J09_10095	A7J10_02170	A7J08_06470
498	tyrosine protein phosphatase	ISU2414	DK877_02560		SSU_RS02780	DK237_08940	DK235_02865	DK876_02865	DK878_02445	DK875_09200	DK877_02560	A7J09_10090	A7J10_02175	A7J08_06465
499	sugar transferase	ISU2414	DK877_02565		SSU_RS02785	DK237_08935	DK235_02870	DK876_02870	DK878_02450	DK875_09195	DK877_02565	A7J09_10075	A7J10_02190	A7J08_06455
500	glycosyltransferase family 1 protein	ISU2414	DK877_02570		SSU_RS02790	DK237_08930	DK235_02875	DK876_02875	DK878_02455	DK875_09190	DK877_02570
501	glycosyltransferase family 1 protein	ISU1606	DK235_02880		SSU_RS02795	DK237_08925	DK235_02880	DK876_02880	DK878_02460	DK875_09185	DK877_02575
502	glycosyltransferase family 2 protein	ISU1606	DK235_02885		SSU_RS02800	DK237_08920	DK235_02885	DK876_02885	DK878_02465	DK875_09180	DK877_02580
503	polymerase	ISU1606	DK235_02890		SSU_RS02805	DK237_08915	DK235_02890	DK876_02890	DK878_02470	DK875_09175	DK877_02585
504	glycosyltransferase family 2 protein	ISU1606	DK235_02895		SSU_RS02810	DK237_08910	DK235_02895	DK876_02895	DK878_02475	DK875_09170	DK877_02590
505	glycosyltransferase family 2 protein	ISU2414	DK877_02595		SSU_RS02815	DK237_08905	DK235_02900	DK876_02900	DK878_02480	DK875_09165	DK877_02595
506	hypothetical protein	ISU1606	DK235_02905		SSU_RS02820	DK237_08900	DK235_02905	DK876_02905	DK878_02485	DK875_09160	DK877_02600
507	hypothetical protein	ISU1606	DK235_02910		SSU_RS02825	DK237_08895	DK235_02910	DK876_02910	DK878_02490	DK875_09155	DK877_02605
508	hypothetical protein	ISU2414	DK877_02610			DK237_08890	DK235_02915	DK876_02915	DK878_02495	DK875_09150	DK877_02610
509	hypothetical protein	ISU1606	DK235_02920		SSU_RS10015	DK237_08885	DK235_02920	DK876_02920	DK878_02500	DK875_09145	DK877_02615
510	lipooligosaccharide sialyltransferase	ISU1606	DK235_02925		SSU_RS02835	DK237_08880	DK235_02925	DK876_02925	DK878_02505	DK875_09140	DK877_02620
511	capsid assembly protein	ISU1606	DK235_02930		SSU_RS02840	DK237_08875	DK235_02930	DK876_02930	DK878_02510	DK875_09135	DK877_02625
512	N-acetylneuraminate synthase	ISU1606	DK235_02935		SSU_RS02845	DK237_08870	DK235_02935	DK876_02935	DK878_02515	DK875_09130	DK877_02630
513	UDP-N-acetylglucosamine 2-epimerase (hydrolyzing)	ISU1606	DK235_02940		SSU_RS02850	DK237_08865	DK235_02940	DK876_02940	DK878_02520	DK875_09125	DK877_02635
514	NeuD protein	ISU1606	DK235_02945		SSU_RS02855	DK237_08860	DK235_02945	DK876_02945	DK878_02525	DK875_09120	DK877_02640
515	acylneuraminate cytidylyltransferase	ISU2514	DK875_09115		SSU_RS02860	DK237_08855	DK235_02950	DK876_02950	DK878_02530	DK875_09115	DK877_02645
516	IS630 family transposase	ISU2414	DK877_02680			DK237_08820	DK235_02960	DK876_02960	DK878_02565		DK877_02680
517	hypothetical protein	ISU1606	DK235_02965		SSU_RS02885	DK237_08845	DK235_02965	DK876_02965	DK878_02540	DK875_09105	DK877_02655	A7J09_05835		A7J08_06400
518	IS66 family insertion sequence hypothetical protein	ISU2414	DK877_02660		SSU_RS02890	DK237_08840	DK235_02970	DK876_02970	DK878_02545	DK875_09100	DK877_02660
519	hypothetical protein	ISU1606	DK235_02975		SSU_RS02895	DK237_08835	DK235_02975	DK876_02975	DK878_02550	DK875_09095	DK877_02665	A7J09_09980
520	integrase	ISU2414	DK877_02690	FS	SSU_RS02920	DK237_08810	DK235_02995	DK876_02995	DK878_02575	DK875_09080	DK877_02690	A7J09_09965		A7J08_06395
521	hypothetical protein	ISU1606	DK235_03000		SSU_RS02925		DK235_03000	DK876_03000		DK875_09075
522	D-alanine--D-alanine ligase	ISU1606	DK235_03005		SSU_RS02930		DK235_03005	DK876_03005
523	hypothetical protein	ISU1606	DK235_03010		SSU_RS10030		DK235_03010	DK876_03010		DK875_03580
524	DNA repair protein	ISU1606	DK235_03015		SSU_RS02935		DK235_03015	DK876_03015		DK875_03585
525	3-phosphoshikimate 1-carboxyvinyltransferase	ISU1606	DK235_03020		SSU_RS02940	DK237_08795	DK235_03020	DK876_03020	DK878_02590	DK875_03590	DK877_02705	A7J09_09945	A7J10_06100	A7J08_06380
526	shikimate kinase	ISU2414	DK877_02710		SSU_RS02945	DK237_08790	DK235_03025	DK876_03025	DK878_02595	DK875_03595	DK877_02710	A7J09_09940	A7J10_06095	A7J08_06375
527	prephenate dehydratase	ISU1606	DK235_03030		SSU_RS02950	DK237_08785	DK235_03030	DK876_03030	DK878_02600	DK875_03600	DK877_02715	A7J09_09935	A7J10_06090	A7J08_06370
528	LytR family transcriptional regulator	ISU1606	DK235_03035		SSU_RS02955	DK237_08780	DK235_03035	DK876_03035	DK878_02605	DK875_03605	DK877_02720	A7J09_09930	A7J10_06085	A7J08_06365
529	23S rRNA (uracil(1939)-C(5))-methyltransferase RlmD	ISU2414	DK877_02725		SSU_RS02960	DK237_08775	DK235_03040	DK876_03040	DK878_02610	DK875_03610	DK877_02725	A7J09_09925	A7J10_06080	A7J08_06360
530	UDP-galactopyranose mutase	ISU2414	DK877_02735		SSU_RS02965	DK237_08765	DK235_03050	DK876_03410	DK878_02620	DK875_03620	DK877_02735	A7J09_09915	A7J10_02300	A7J08_06280
531	NAD(P)H-dependent oxidoreductase	ISU1606	DK235_03055		SSU_RS02970	DK237_08760	DK235_03055	DK876_03415	DK878_02625	DK875_03630	DK877_02740	A7J09_09910	A7J10_02305	A7J08_06275
532	MarR family transcriptional regulator	ISU1606	DK235_03060		SSU_RS02975	DK237_08755	DK235_03060	DK876_03420	DK878_02630	DK875_03635	DK877_02745	A7J09_09905	A7J10_02310	A7J08_06270
533	IS630 family transposase	ISU1606	DK235_03065				DK235_03065	DK876_03425
534	peptidase	ISU2414	DK877_02750		SSU_RS02990	DK237_08750	DK235_03070	DK876_03430	DK878_02635	DK875_03640	DK877_02750	A7J09_09900	A7J10_02315	A7J08_06265
535	aspartate aminotransferase	SRD478	A7J08_06260		SSU_RS02995	DK237_08745	DK235_03075	DK876_03435	DK878_02640	DK875_03645	DK877_02755	A7J09_09895	A7J10_02320	A7J08_06260
536	asparagine--tRNA ligase	ISU2912	A7J10_02325		SSU_RS03000	DK237_08740	DK235_03080	DK876_03440	DK878_02645	DK875_03650	DK877_02760	A7J09_09890	A7J10_02325	A7J08_06255
537	hypothetical protein	ISU1606	DK235_03085		SSU_RS10045	DK237_08735	DK235_03085	DK876_03445	DK878_02650	DK875_03655	DK877_02765			A7J08_06250
538	translation repressor RelB	ISU1606	DK235_03090		SSU_RS03005	DK237_08730	DK235_03090	DK876_03450	DK878_02655	DK875_03660	DK877_02770
539	type II toxin-antitoxin system RelE/ParE family toxin	ISU1606	DK235_03095		SSU_RS03010	DK237_08725	DK235_03095	DK876_03455	DK878_02660	DK875_03665	DK877_02775
540	hypothetical protein	ISU1606	DK235_03100		SSU_RS10050	DK237_08720	DK235_03100	DK876_03460	DK878_02665	DK875_03670	DK877_02780
541	MATE family efflux transporter	ISU2414	DK877_02785		SSU_RS03015	DK237_08715	DK235_03105	DK876_03465	DK878_02670	DK875_03675	DK877_02785		A7J10_02330	A7J08_06245
542	RidA family protein	ISU1606	DK235_03110		SSU_RS03020	DK237_08710	DK235_03110	DK876_03470	DK878_02675	DK875_03680	DK877_02790	A7J09_09870	A7J10_02335	A7J08_06240
543	RNase adapter RapZ	ISU2414	DK877_02795		SSU_RS03025	DK237_08705	DK235_03115	DK876_03475	DK878_02680	DK875_03685	DK877_02795	A7J09_09865	A7J10_02340	A7J08_06235
544	YvcK family protein	ISU1606	DK235_03120		SSU_RS03030	DK237_08700	DK235_03120	DK876_03480	DK878_02685	DK875_03690	DK877_02800	A7J09_09860	A7J10_02345	A7J08_06230
545	DNA-binding protein WhiA	ISU1606	DK235_03125		SSU_RS03035	DK237_08695	DK235_03125	DK876_03485	DK878_02690	DK875_03695	DK877_02805	A7J09_09855	A7J10_02350	A7J08_06225
546	Crp/Fnr family transcriptional regulator	ISU2414	DK877_02810		SSU_RS03040	DK237_08690	DK235_03130	DK876_03490	DK878_02695	DK875_03705	DK877_02810	A7J09_09845	A7J10_02355	A7J08_06220
547	arginine deiminase	ISU2414	DK877_02815		SSU_RS03045	DK237_08685	DK235_03135	DK876_03495	DK878_02700	DK875_03710	DK877_02815	A7J09_09840	A7J10_02360	A7J08_06215
548	GNAT family N-acetyltransferase	ISU2812	A7J09_09835		SSU_RS03050	DK237_08680	DK235_03140	DK876_03500	DK878_02705	DK875_03715	DK877_02820	A7J09_09835	A7J10_02365	A7J08_06210
549	ornithine carbamoyltransferase	ISU1606	DK235_03145		SSU_RS03055	DK237_08675	DK235_03145	DK876_03505	DK878_02710	DK875_03720	DK877_02825	A7J09_09830	A7J10_02370	A7J08_06205
550	carbamate kinase	ISU1606	DK235_03150		SSU_RS03060	DK237_08670	DK235_03150	DK876_03510	DK878_02715	DK875_03725	DK877_02830	A7J09_09825	A7J10_02375	A7J08_06200
551	YfcC family protein	ISU2812	A7J09_09820		SSU_RS03065	DK237_08665	DK235_03155	DK876_03515	DK878_02720	DK875_03730	DK877_02835	A7J09_09820	A7J10_02380	A7J08_06195
552	M20/M25/M40 family metallo-hydrolase	SRD478	A7J08_06190		SSU_RS03070	DK237_08660	DK235_03160	DK876_03520	DK878_02725	DK875_03735	DK877_02840	A7J09_09815	A7J10_02385	A7J08_06190
553	N-acetyl-beta-hexosaminidase	ISU2414	DK877_02845		SSU_RS03075	DK237_08655	DK235_03165	DK876_03525	DK878_02730	DK875_03740	DK877_02845	A7J09_09810		A7J08_06185
554	arginine regulator	ISU1606	DK235_03170		SSU_RS03080	DK237_08650	DK235_03170	DK876_03530	DK878_02735	DK875_03745	DK877_02850	A7J09_09805	A7J10_02390	A7J08_06180
555	tRNA preQ1(34) S-adenosylmethionine ribosyltransferase-isomerase QueA	ISU2912	A7J10_02395		SSU_RS03085	DK237_08645	DK235_03175	DK876_03535	DK878_02740	DK875_03750	DK877_02855	A7J09_09800	A7J10_02395	A7J08_06175
556	glucosamine-6-phosphate deaminase	ISU2414	DK877_02860		SSU_RS03090	DK237_08640	DK235_03180	DK876_03540	DK878_02745	DK875_03755	DK877_02860	A7J09_09795	A7J10_02400	A7J08_06170
557	hypothetical protein	ISU1606	DK235_03185		SSU_RS03095	DK237_08635	DK235_03185	DK876_03545	DK878_02750	DK875_03790	DK877_02865	A7J09_09790		A7J08_06165
558	hypothetical protein	ISU1606	DK235_03190		SSU_RS03100	DK237_08630	DK235_03190	DK876_03550	DK878_02755	DK875_03795	DK877_02870	A7J09_09785		A7J08_06160
559	hypothetical protein	ISU2414	DK877_02875		SSU_RS03105	DK237_08625	DK235_03195	DK876_03555	DK878_02760	DK875_03800	DK877_02875	A7J09_09780		A7J08_06155
560	hypothetical protein	ISU2414	DK877_02880		SSU_RS03110	DK237_08620	DK235_03200	DK876_03560	DK878_02765	DK875_03805	DK877_02880	A7J09_09775
561	teichoic acid D-Ala incorporation-associated protein DltX	ISU1606	DK235_03205		SSU_RS10055	DK237_08615	DK235_03205	DK876_03565	DK878_02770	DK875_03810	DK877_02885			A7J08_06145
562	D-alanine--poly(phosphoribitol) ligase subunit 1	ISU2514	DK875_03815		SSU_RS03115	DK237_08610	DK235_03210	DK876_03570	DK878_02775	DK875_03815	DK877_02890	A7J09_09755		A7J08_06140
563	D-alanyl-lipoteichoic acid biosynthesis protein DltB	ISU1606	DK235_03215		SSU_RS03120	DK237_08605	DK235_03215	DK876_03575	DK878_02780	DK875_03820	DK877_02895	A7J09_09750		A7J08_06135
564	D-alanine--poly(phosphoribitol) ligase subunit 2	ISU1606	DK235_03220		SSU_RS03125	DK237_08600	DK235_03220	DK876_03580	DK878_02785	DK875_03825	DK877_02900	A7J09_09745		A7J08_06130
565	D-alanyl-lipoteichoic acid biosynthesis protein DltD	ISU2614	DK237_08595		SSU_RS03130	DK237_08595	DK235_03225	DK876_03585	DK878_02790	DK875_03830	DK877_02905	A7J09_09740		A7J08_06125
566	low temperature requirement protein A	ISU1606	DK235_03230		SSU_RS03135		DK235_03230	DK876_03590		DK875_03835		A7J09_09735
567	glutathione S-transferase family protein	ISU2414	DK877_02915		SSU_RS03140	DK237_08585	DK235_03235	DK876_03595	DK878_02800	DK875_03840	DK877_02915	A7J09_09695	A7J10_02410	A7J08_06115
568	rRNA pseudouridine synthase	ISU1606	DK235_03240		SSU_RS03145	DK237_08580	DK235_03240	DK876_03600	DK878_02805	DK875_03845	DK877_02920	A7J09_09690	A7J10_02415	A7J08_06110
569	glutathione peroxidase	ISU2812	A7J09_09685		SSU_RS03150	DK237_08575	DK235_03245	DK876_03605	DK878_02810	DK875_03850	DK877_02925	A7J09_09685	A7J10_02420	A7J08_06105
570	iron ABC transporter permease	ISU2414	DK877_02930		SSU_RS03155	DK237_08570	DK235_03250	DK876_03610	DK878_02815	DK875_03855	DK877_02930	A7J09_09675	A7J10_02430	A7J08_06100
571	iron ABC transporter permease	ISU2414	DK877_02935		SSU_RS03160	DK237_08565	DK235_03255	DK876_03615	DK878_02820	DK875_03860	DK877_02935	A7J09_09670	A7J10_02435	A7J08_06095
572	ferrichrome ABC transporter substrate-binding protein	ISU2414	DK877_02940		SSU_RS03165	DK237_08560	DK235_03260	DK876_03620	DK878_02825	DK875_03865	DK877_02940	A7J09_09655	A7J10_02440	A7J08_06090
573	ABC transporter ATP-binding protein	ISU2514	DK875_03870		SSU_RS03170	DK237_08555	DK235_03265	DK876_03625	DK878_02830	DK875_03870	DK877_02945	A7J09_09650	A7J10_02445	A7J08_06085
574	UDP-N-acetylmuramoyl-L-alanyl-D-glutamate--L- lysine ligase	ISU2414	DK877_02950		SSU_RS03175	DK237_08550	DK235_03270	DK876_03630	DK878_02835	DK875_03875	DK877_02950	A7J09_09645	A7J10_02450	A7J08_06080
575	1-acyl-sn-glycerol-3-phosphate acyltransferase	ISU2812	A7J09_09640		SSU_RS03180	DK237_08545	DK235_03275	DK876_03635	DK878_02840	DK875_03880	DK877_02955	A7J09_09640	A7J10_02455	A7J08_06075
576	ComEA family DNA-binding protein	ISU2414	DK877_02960		SSU_RS03185	DK237_08540	DK235_03280	DK876_03640	DK878_02845	DK875_03885	DK877_02960	A7J09_09635	A7J10_02460	A7J08_06070
577	DNA internalization-related competence protein ComEC/Rec2	ISU2414	DK877_02965		SSU_RS03190	DK237_08535	DK235_03285	DK876_03645	DK878_02850	DK875_03890	DK877_02965	A7J09_09630	A7J10_02465	A7J08_06065
578	CBS domain-containing protein	ISU2414	DK877_02970		SSU_RS03200	DK237_08530	DK235_03290	DK876_03650	DK878_02855	DK875_03895	DK877_02970	A7J09_09625	A7J10_07070	A7J08_06060
579	hypothetical protein	ISU2414	DK877_02975		SSU_RS03205	DK237_08525	DK235_03295	DK876_03655	DK878_02860	DK875_03900	DK877_02975	A7J09_09620	A7J10_07065	A7J08_06055
580	toxic anion resistance protein	ISU2414	DK877_02980		SSU_RS03210	DK237_08520	DK235_03300	DK876_03660	DK878_02865	DK875_03905	DK877_02980	A7J09_09615	A7J10_07060	A7J08_06050
581	YitT family protein	ISU1606	DK235_03305		SSU_RS03215	DK237_08515	DK235_03305	DK876_03665	DK878_02870	DK875_03910	DK877_02985	A7J09_09605	A7J10_07055	A7J08_06045
582	dTMP kinase	ISU2414	DK877_02990		SSU_RS03220	DK237_08510	DK235_03310	DK876_03670	DK878_02875	DK875_03915	DK877_02990	A7J09_09600	A7J10_07050	A7J08_06040
583	DNA polymerase III subunit delta'	ISU2414	DK877_02995		SSU_RS03225	DK237_08505	DK235_03315	DK876_03675	DK878_02880	DK875_03920	DK877_02995	A7J09_09595	A7J10_07045	A7J08_06035
584	DNA replication initiation control protein YabA	ISU1606	DK235_03320		SSU_RS03230	DK237_08500	DK235_03320	DK876_03680	DK878_02885	DK875_03925	DK877_03000	A7J09_09590	A7J10_07040	A7J08_06030
585	16S rRNA (cytidine(1402)-2'-O)-methyltransferase	ISU1606	DK235_03325		SSU_RS03235	DK237_08495	DK235_03325	DK876_03685	DK878_02890	DK875_03930	DK877_03005	A7J09_09585	A7J10_07035	A7J08_06025
586	3-phosphoserine/phosphohydroxythreonine transaminase	ISU2414	DK877_03010		SSU_RS03240	DK237_08490	DK235_03330	DK876_03690	DK878_02895	DK875_03935	DK877_03010	A7J09_09580	A7J10_07030	A7J08_06020
587	GNAT family N-acetyltransferase	ISU2414	DK877_03015		SSU_RS03245	DK237_08485	DK235_03335	DK876_03695	DK878_02900	DK875_03940	DK877_03015	A7J09_09575	A7J10_07025	A7J08_06015
588	phosphoglycerate dehydrogenase	ISU2414	DK877_03020		SSU_RS03250	DK237_08480	DK235_03340	DK876_03700	DK878_02905	DK875_03945	DK877_03020	A7J09_09570	A7J10_07020	A7J08_06010
589	methylated-DNA--[protein]-cysteine S-methyltransferase	ISU2414	DK877_03025		SSU_RS03255	DK237_08475	DK235_03345	DK876_03705	DK878_02910	DK875_03950	DK877_03025	A7J09_09565	A7J10_07015	A7J08_06005
590	arsenate reductase family protein	ISU1606	DK235_03350		SSU_RS03260	DK237_08470	DK235_03350	DK876_03710	DK878_02915	DK875_03955	DK877_03030	A7J09_09560	A7J10_07010	A7J08_06000
591	cation transporter	ISU2414	DK877_03035		SSU_RS03265	DK237_08465	DK235_03355	DK876_03715	DK878_02920	DK875_03960	DK877_03035	A7J09_09555		A7J08_05995
592	exodeoxyribonuclease III	ISU1606	DK235_03360		SSU_RS03270	DK237_08455	DK235_03360	DK876_03720	DK878_02930	DK875_03970	DK877_03045	A7J09_09545	A7J10_06945	A7J08_05985
593	hypothetical protein	ISU2414	DK877_03050		SSU_RS03275	DK237_08450	DK235_03365	DK876_03725	DK878_02935	DK875_03975	DK877_03050	A7J09_09540	A7J10_06940	A7J08_05980
594	amino acid permease	ISU1606	DK235_03370		SSU_RS03280	DK237_08445	DK235_03370	DK876_03730	DK878_02940	DK875_03980	DK877_03055	A7J09_09535	A7J10_06935	A7J08_05975
595	DUF975 family protein	ISU2414	DK877_03060	FS	SSU_RS03285	DK237_08440	DK235_03375	DK876_03735	DK878_02945	DK875_03985	DK877_03060	A7J09_09530
596	DUF975 family protein	ISU2414	DK877_03065		SSU_RS03290	DK237_08435	DK235_03385	DK876_03745	DK878_02950	DK875_03990	DK877_03065	A7J09_09525	A7J10_06925	A7J08_05970
597	CPBP family intramembrane metalloprotease	ISU2414	DK877_03070		SSU_RS03295	DK237_08430	DK235_03390	DK876_03750	DK878_02955	DK875_03995	DK877_03070	A7J09_09520	A7J10_06920	A7J08_05965
598	DUF3885 domain-containing protein	ISU2414	DK877_03075		SSU_RS03300	DK237_08425	DK235_03395	DK876_03755	DK878_02960	DK875_04000	DK877_03075	A7J09_09515	A7J10_06915	A7J08_05960
599	hypothetical protein	ISU1606	DK235_03400		SSU_RS10065		DK235_03400	DK876_03760				A7J09_09510
600	hypothetical protein	ISU1606	DK235_03405		SSU_RS10070		DK235_03405	DK876_03765				A7J09_09505
601	site-specific DNA-methyltransferase	ISU1606	DK235_03415		SSU_RS03310		DK235_03415	DK876_03770					A7J10_06900
602	site-specific DNA-methyltransferase	ISU1606	DK235_03420		SSU_RS03315		DK235_03420	DK876_03775				A7J09_09495
603	DEAD/DEAH box helicase	ISU1606	DK235_03425		SSU_RS03320		DK235_03425	DK876_03780				A7J09_09490	A7J10_06885
604	phospho-sugar mutase	ISU1606	DK235_03440		SSU_RS03330	DK237_08385	DK235_03440	DK876_03795	DK878_03000	DK875_04040	DK877_03115	A7J09_09475	A7J10_05655	A7J08_05925
605	ECF transporter S component	ISU1606	DK235_03445		SSU_RS03335	DK237_08380	DK235_03445	DK876_03800	DK878_03005	DK875_04045	DK877_03120	A7J09_09470	A7J10_05650	A7J08_05920
606	phosphopantothenoylcysteine decarboxylase	ISU2414	DK877_03125		SSU_RS03340	DK237_08375	DK235_03450	DK876_03805	DK878_03010	DK875_04050	DK877_03125	A7J09_09465	A7J10_05645	A7J08_05915
607	phosphopantothenate--cysteine ligase	ISU2414	DK877_03130		SSU_RS03345	DK237_08370	DK235_03455	DK876_03810	DK878_03015	DK875_04055	DK877_03130	A7J09_09460	A7J10_05640	A7J08_05910
608	formate--tetrahydrofolate ligase	ISU2414	DK877_03135		SSU_RS03350	DK237_08365	DK235_03460	DK876_03815	DK878_03020	DK875_04060	DK877_03135	A7J09_09455	A7J10_05635	A7J08_05905
609	PrsW family intramembrane metalloprotease	ISU2414	DK877_03140		SSU_RS03355	DK237_08360	DK235_03465	DK876_03820	DK878_03025	DK875_04065	DK877_03140	A7J09_09445	A7J10_05630	A7J08_05900
610	FAD-containing oxidoreductase	ISU1606	DK235_03470		SSU_RS03360		DK235_03470	DK876_03825				A7J09_09440	A7J10_05625
611	type I restriction endonuclease subunit R	ISU1606	DK235_03475		SSU_RS03365		DK235_03475	DK876_03830					A7J10_05620
612	restriction endonuclease subunit S	ISU1606	DK235_03485		SSU_RS03380		DK235_03485	DK876_03840					A7J10_05610
613	hypothetical protein	ISU1606	DK235_03490		SSU_RS03385		DK235_03490	DK876_03845
614	hypothetical protein	ISU1606	DK235_03495		SSU_RS03390		DK235_03495	DK876_03850					A7J10_05595
615	DUF5052 family protein	ISU2514	DK875_04080		SSU_RS03395	DK237_08345	DK235_03500	DK876_03855	DK878_03040	DK875_04080	DK877_03155	A7J09_09395	A7J10_05590	A7J08_05885
616	N-acetyltransferase	ISU1606	DK235_03505		SSU_RS03400	DK237_08340	DK235_03505	DK876_03860	DK878_03045	DK875_04085	DK877_03160	A7J09_09390	A7J10_05585	A7J08_05880
617	DUF1905 domain-containing protein	ISU2414	DK877_03170		SSU_RS03410	DK237_08330	DK235_03515	DK876_03870	DK878_03055	DK875_04095	DK877_03170	A7J09_09380	A7J10_05575	A7J08_05870
618	glycyl-radical enzyme activating protein	ISU1606	DK235_03520		SSU_RS03415	DK237_08325	DK235_03520	DK876_03875	DK878_03060	DK875_04100	DK877_03175
619	DeoR/GlpR transcriptional regulator	ISU2414	DK877_03180		SSU_RS03420	DK237_08320	DK235_03525	DK876_03880	DK878_03065	DK875_04105	DK877_03180
620	sugar-binding transcriptional regulator	ISU2414	DK877_03185		SSU_RS03425	DK237_08315	DK235_03530	DK876_03885	DK878_03070	DK875_04110	DK877_03185
621	PTS lactose/cellobiose transporter subunit IIA	ISU2414	DK877_03190		SSU_RS03430	DK237_08310	DK235_03535	DK876_03890	DK878_03075	DK875_04115	DK877_03190
622	PTS sugar transporter subunit IIB	ISU2414	DK877_03195		SSU_RS03435	DK237_08305	DK235_03540	DK876_03895	DK878_03080	DK875_04120	DK877_03195
623	PTS sugar transporter subunit IIC	ISU1606	DK235_03545		SSU_RS03440	DK237_08300	DK235_03545	DK876_03900	DK878_03085	DK875_04125	DK877_03200
624	formate C-acetyltransferase/glycerol dehydratase family glycyl radical enzyme	ISU2514	DK875_04130		SSU_RS03445	DK237_08295	DK235_03550	DK876_03905	DK878_03090	DK875_04130	DK877_03205
625	fructose-6-phosphate aldolase	ISU2414	DK877_03210		SSU_RS03450	DK237_08290	DK235_03555	DK876_03910	DK878_03095	DK875_04135	DK877_03210
626	iron-containing alcohol dehydrogenase	ISU2414	DK877_03215		SSU_RS03455	DK237_08285	DK235_03560	DK876_03915	DK878_03100	DK875_04140	DK877_03215
627	glycerol dehydrogenase	ISU2414	DK877_03220		SSU_RS03460	DK237_08280	DK235_03565	DK876_03920	DK878_03105	DK875_04145	DK877_03220
628	aspartate-semialdehyde dehydrogenase	ISU1606	DK235_03570		SSU_RS03465	DK237_08275	DK235_03570	DK876_03925	DK878_03110	DK875_04150	DK877_03225	A7J09_09370	A7J10_05570	A7J08_05865
629	4-hydroxy-tetrahydrodipicolinate synthase	ISU1606	DK235_03575		SSU_RS03470	DK237_08270	DK235_03575	DK876_03930	DK878_03115	DK875_04155	DK877_03230		A7J10_05565	A7J08_05860
630	NAD(P)/FAD-dependent oxidoreductase	ISU1606	DK235_03580		SSU_RS03475		DK235_03580	DK876_03935				A7J09_09360	A7J10_05555
631	HTH domain-containing protein	ISU1606	DK235_03585		SSU_RS03480		DK235_03585	DK876_03940				A7J09_09355	A7J10_05550
632	glycerol kinase	ISU1606	DK235_03590		SSU_RS03485		DK235_03590	DK876_03945				A7J09_09350	A7J10_05545
633	type 1 glycerol-3-phosphate oxidase	ISU1606	DK235_03595		SSU_RS03490		DK235_03595	DK876_03950				A7J09_09345	A7J10_05540
634	aquaporin family protein	ISU1606	DK235_03600		SSU_RS03495		DK235_03600	DK876_03955				A7J09_09340	A7J10_05535
635	2,6-dichloro-p-hydroquinone 1,2-dioxygenase	ISU1606	DK235_03605		SSU_RS03500		DK235_03605	DK876_03960					A7J10_05530
636	hypothetical protein	ISU1606	DK235_03610		SSU_RS03505		DK235_03610	DK876_03965				A7J09_09330	A7J10_05525
637	oligoendopeptidase F	ISU1606	DK235_03615		SSU_RS03510	DK237_04340	DK235_03615	DK876_03970	DK878_07300	DK875_04170	DK877_07415	A7J09_09325	A7J10_05520	A7J08_05850
638	hypothetical protein	ISU1606	DK235_03620		SSU_RS03515	DK237_04345	DK235_03620	DK876_03975	DK878_07295	DK875_04175	DK877_07410	A7J09_09320	A7J10_05515	A7J08_05845
639	NADH oxidase	ISU1606	DK235_03625		SSU_RS03520	DK237_04350	DK235_03625	DK876_03980	DK878_07290	DK875_04180	DK877_07405	A7J09_09315	A7J10_05510	A7J08_05835
640	DNA helicase PcrA	ISU1606	DK235_03630		SSU_RS03525	DK237_04355	DK235_03630	DK876_03985	DK878_07285	DK875_04185	DK877_07400	A7J09_09290	A7J10_05500	A7J08_05825
641	HAD family hydrolase	ISU1606	DK235_03635		SSU_RS03530		DK235_03635	DK876_03990				A7J09_09285
642	bifunctional hydroxymethylpyrimidine kinase/phosphomethylpyrimidine kinase	ISU1606	DK235_03640		SSU_RS03535		DK235_03640	DK876_03995				A7J09_09280
643	hydroxyethylthiazole kinase	ISU1606	DK235_03645		SSU_RS03540		DK235_03645	DK876_04000				A7J09_09275
644	thiamine phosphate synthase	ISU1606	DK235_03650		SSU_RS03545		DK235_03650	DK876_04005				A7J09_09270
645	Crp/Fnr family transcriptional regulator	ISU1606	DK235_03655		SSU_RS03550		DK235_03655	DK876_04010
646	nucleoside phosphorylase	ISU1606	DK235_03660		SSU_RS03555		DK235_03660	DK876_04015				A7J09_09255
647	ECF transporter S component	ISU1606	DK235_03665		SSU_RS03560		DK235_03665	DK876_04020				A7J09_09250
648	energy-coupling factor transporter transmembrane protein EcfT	ISU1606	DK235_03670		SSU_RS03565		DK235_03670	DK876_04025				A7J09_09245
649	ATP-binding cassette domain-containing protein	ISU1606	DK235_03675		SSU_RS03570		DK235_03675	DK876_04030				A7J09_09240
650	ATP-binding cassette domain-containing protein	ISU1606	DK235_03680		SSU_RS03575		DK235_03680	DK876_04035				A7J09_09235
651	noncanonical pyrimidine nucleotidase, YjjG family	ISU2414	DK877_07390		SSU_RS03580	DK237_04365	DK235_03685	DK876_04040	DK878_07275		DK877_07390	A7J09_09230	A7J10_05470	A7J08_05770
652	CPBP family intramembrane metalloprotease	ISU1606	DK235_03690		SSU_RS03585	DK237_04370	DK235_03690	DK876_04045	DK878_07270	DK875_04200	DK877_07385	A7J09_09225	A7J10_05465	A7J08_05765
653	holin	ISU2414	DK877_07380		SSU_RS03590	DK237_04375	DK235_03695	DK876_04050	DK878_07265	DK875_04205	DK877_07380	A7J09_09200		A7J08_05760
654	D-alanyl-D-alanine carboxypeptidase family protein	ISU2414	DK877_07375		SSU_RS03595	DK237_04380	DK235_03700	DK876_04055	DK878_07260	DK875_04220	DK877_07375	A7J09_09195	A7J10_05455	A7J08_05755
655	VOC family protein	ISU1606	DK235_03705		SSU_RS03600		DK235_03705	DK876_04060		DK875_04225		A7J09_09190	A7J10_05450
656	permease	ISU1606	DK235_03710		SSU_RS03605	DK237_04390	DK235_03710	DK876_04065	DK878_07250	DK875_04230	DK877_07365	A7J09_09185	A7J10_05445	A7J08_05745
657	ABC transporter ATP-binding protein	ISU1606	DK235_03715		SSU_RS03610	DK237_04395	DK235_03715	DK876_04070	DK878_07245	DK875_04235	DK877_07360	A7J09_09180	A7J10_05440	A7J08_05740
658	excinuclease ABC subunit UvrC	ISU1606	DK235_03720		SSU_RS03615	DK237_04400	DK235_03720	DK876_04075	DK878_07240	DK875_04240	DK877_07355	A7J09_09175	A7J10_05435	A7J08_05735
659	DUF4044 domain-containing protein	ISU1606	DK235_03725		SSU_RS03620	DK237_04405	DK235_03725	DK876_04080	DK878_07235	DK875_04245	DK877_07350	A7J09_09170	A7J10_05425	A7J08_05730
660	GTPase ObgE	ISU1606	DK235_03730		SSU_RS03625	DK237_04410	DK235_03730	DK876_04085	DK878_07230	DK875_04250	DK877_07345	A7J09_09165	A7J10_05420	A7J08_05725
661	hypothetical protein	ISU2812	A7J09_09160		SSU_RS03630	DK237_04415	DK235_03735	DK876_04090	DK878_07225	DK875_04255	DK877_07340	A7J09_09160	A7J10_05415	A7J08_05720
662	YSIRK-type signal peptide-containing protein	ISU2414	DK877_07335		SSU_RS03635	DK237_04420	DK235_03740	DK876_04095	DK878_07220		DK877_07335	A7J09_09140	A7J10_05410	A7J08_05715
663	ATP-dependent nuclease subunit B	ISU2414	DK877_07330		SSU_RS03640	DK237_04425	DK235_03745	DK876_04100	DK878_07215	DK875_04265	DK877_07330	A7J09_09135	A7J10_05400	A7J08_05710
664	helicase-exonuclease AddAB subunit AddA	ISU2414	DK877_07325		SSU_RS03645	DK237_04430	DK235_03750	DK876_04105	DK878_07210	DK875_04270	DK877_07325	A7J09_09130	A7J10_05395	A7J08_05705
665	glycerol-3-phosphate 1-O-acyltransferase PlsY	ISU1606	DK235_03755		SSU_RS03650	DK237_04435	DK235_03755	DK876_04110	DK878_07205	DK875_04275	DK877_07320	A7J09_09125	A7J10_05385	A7J08_05700
666	DNA topoisomerase IV subunit B	ISU2414	DK877_07315		SSU_RS03655	DK237_04440	DK235_03760	DK876_04115	DK878_07200	DK875_04280	DK877_07315	A7J09_09120	A7J10_05380	A7J08_05695
667	phosphate ABC transporter ATPase	ISU1606	DK235_03765		SSU_RS03660		DK235_03765	DK876_04120						A7J08_05690
668	DUF1232 domain-containing protein	ISU2414	DK877_07305		SSU_RS03670	DK237_04450	DK235_03775	DK876_04130	DK878_07190	DK875_04290	DK877_07305	A7J09_09110	A7J10_05370	A7J08_05675
669	hypothetical protein	ISU2414	DK877_07300		SSU_RS03675	DK237_04455	DK235_03780	DK876_04135	DK878_07185	DK875_04295	DK877_07300
670	DNA topoisomerase IV subunit A	ISU2414	DK877_07295		SSU_RS03680	DK237_04460	DK235_03785	DK876_04140	DK878_07180	DK875_04300	DK877_07295	A7J09_09085	A7J10_05345	A7J08_05650
671	DUF4230 domain-containing protein	ISU2812	A7J09_09080		SSU_RS03685	DK237_04465	DK235_03790	DK876_04145	DK878_07175	DK875_04305	DK877_07290	A7J09_09080	A7J10_05335	A7J08_05645
672	branched-chain amino acid aminotransferase	ISU2912	A7J10_05330		SSU_RS03690	DK237_04470	DK235_03795	DK876_04150	DK878_07170	DK875_04310	DK877_07285	A7J09_09075	A7J10_05330	A7J08_05640
673	DUF2969 domain-containing protein	ISU1606	DK235_03800		SSU_RS03695	DK237_04480	DK235_03800	DK876_04155	DK878_07160	DK875_04315	DK877_07275	A7J09_09070	A7J10_05325	A7J08_05635
674	30S ribosomal protein S1	ISU2414	DK877_07260		SSU_RS03710	DK237_04495	DK235_03815	DK876_04170	DK878_07145	DK875_04330	DK877_07260	A7J09_09055	A7J10_05310	A7J08_05620
675	amino acid lyase	SRD478	A7J08_05610		SSU_RS03720	DK237_04505	DK235_03825	DK876_04180	DK878_07135	DK875_04340	DK877_07250	A7J09_03125	A7J10_05300	A7J08_05610
676	hypothetical protein	ISU1606	DK235_03830		SSU_RS03725	DK237_04510	DK235_03830	DK876_04185	DK878_07130	DK875_04345	DK877_07245	A7J09_03130	A7J10_05295	A7J08_05605
677	hypothetical protein	ISU2912	A7J10_05290		SSU_RS03730	DK237_04515	DK235_03835	DK876_04190	DK878_07125	DK875_04350	DK877_07240		A7J10_05290	A7J08_05600
678	cysteine desulfurase	ISU2414	DK877_07235		SSU_RS03735	DK237_04520	DK235_03840	DK876_04195	DK878_07120	DK875_04355	DK877_07235	A7J09_03140	A7J10_05285	A7J08_05595
679	tRNA 4-thiouridine(8) synthase ThiI	ISU2414	DK877_07230		SSU_RS03740	DK237_04525	DK235_03845	DK876_04200	DK878_07115	DK875_04360	DK877_07230	A7J09_03145	A7J10_05280	A7J08_05590
680	branched-chain amino acid transport system II carrier protein	ISU2414	DK877_07225		SSU_RS03745	DK237_04530	DK235_03850	DK876_04205	DK878_07110	DK875_04365	DK877_07225	A7J09_03155	A7J10_05275	A7J08_05585
681	50S ribosomal protein L21	ISU1606	DK235_03855		SSU_RS03750	DK237_04540	DK235_03855	DK876_04210	DK878_07100	DK875_04375	DK877_07215	A7J09_03165	A7J10_05110	A7J08_05580
682	50S ribosomal protein L27	ISU1606	DK235_03860		SSU_RS03755	DK237_04545	DK235_03860	DK876_04215	DK878_07095	DK875_04380	DK877_07210	A7J09_03170	A7J10_05105	A7J08_05575
683	GNAT family N-acetyltransferase	ISU1606	DK235_03865		SSU_RS03760	DK237_04550	DK235_03865	DK876_04220	DK878_07090	DK875_04385	DK877_07205	A7J09_03175
684	LysR family transcriptional regulator	ISU2414	DK877_07200		SSU_RS03765	DK237_04555	DK235_03870	DK876_04225	DK878_07085	DK875_04395	DK877_07200	A7J09_03180	A7J10_05085	A7J08_05565
685	signal peptidase II	ISU1606	DK235_03875		SSU_RS03770	DK237_04560	DK235_03875	DK876_04230	DK878_07080	DK875_04400	DK877_07195	A7J09_03185	A7J10_05080	A7J08_05560
686	RluA family pseudouridine synthase	ISU1606	DK235_03880		SSU_RS03775	DK237_04565	DK235_03880	DK876_04235	DK878_07075	DK875_04405	DK877_07190	A7J09_03190	A7J10_05075	A7J08_05555
687	alkylphosphonate utilization protein	ISU1606	DK235_03885		SSU_RS03780	DK237_04570	DK235_03885	DK876_04240	DK878_07070	DK875_04410	DK877_07185	A7J09_03195	A7J10_05070	A7J08_05550
688	hypothetical protein	ISU2414	DK877_07180		SSU_RS03785	DK237_04575	DK235_03890	DK876_04245	DK878_07065	DK875_04415	DK877_07180	A7J09_03200	A7J10_05065	A7J08_05545
689	bifunctional pyrimidine operon transcriptional regulator/uracil phosphoribosyltransferase	ISU1606	DK235_03895		SSU_RS03790	DK237_04580	DK235_03895	DK876_04250	DK878_07060	DK875_04420	DK877_07175	A7J09_03205	A7J10_05060	A7J08_05540
690	aspartate carbamoyltransferase catalytic subunit	ISU2614	DK237_04585		SSU_RS03795	DK237_04585	DK235_03900	DK876_04255	DK878_07055	DK875_04425	DK877_07170	A7J09_03210	A7J10_05055	A7J08_05535
691	carbamoyl-phosphate synthase small subunit	ISU2414	DK877_07165		SSU_RS03800	DK237_04590	DK235_03905	DK876_04260	DK878_07050	DK875_04430	DK877_07165	A7J09_03215	A7J10_05050	A7J08_05530
692	carbamoyl-phosphate synthase large subunit	ISU2414	DK877_07160		SSU_RS03805	DK237_04595	DK235_03910	DK876_04265	DK878_07045	DK875_04435	DK877_07160	A7J09_03220	A7J10_05045	A7J08_05525
693	SAM-dependent methyltransferase	ISU1606	DK235_03915		SSU_RS03810	DK237_04600	DK235_03915	DK876_04270	DK878_07040	DK875_04440	DK877_07155	A7J09_03225	A7J10_05040	A7J08_05515
694	pyroglutamyl-peptidase I	ISU1606	DK235_03920		SSU_RS03815	DK237_04605	DK235_03920	DK876_04275	DK878_07035	DK875_04445	DK877_07150	A7J09_03230	A7J10_05035	A7J08_05510
695	DUF4298 domain-containing protein	ISU1606	DK235_03925		SSU_RS03820	DK237_04610	DK235_03925	DK876_04280	DK878_07030	DK875_04450	DK877_07145	A7J09_03235	A7J10_05030	A7J08_05505
696	30S ribosomal protein S16	ISU1606	DK235_03930		SSU_RS03825	DK237_04615	DK235_03930	DK876_04285	DK878_07025	DK875_04455	DK877_07140	A7J09_03240	A7J10_05025	A7J08_05500
697	KH domain-containing protein	ISU1606	DK235_03935		SSU_RS03830	DK237_04620	DK235_03935	DK876_04290	DK878_07020	DK875_04460	DK877_07135	A7J09_03245	A7J10_05020	A7J08_05495
698	ABC transporter ATP-binding protein	ISU1606	DK235_03940		SSU_RS03835	DK237_04625	DK235_03940	DK876_04295	DK878_07015	DK875_04465	DK877_07130	A7J09_03250	A7J10_05015	A7J08_05490
699	ABC transporter ATP-binding protein	ISU2414	DK877_07125		SSU_RS03840	DK237_04630	DK235_03945	DK876_04300	DK878_07010	DK875_04470	DK877_07125	A7J09_03255	A7J10_05010	A7J08_05485
700	polysaccharide deacetylase family protein	SRD478	A7J08_05480		SSU_RS03845	DK237_04635	DK235_03950	DK876_04305	DK878_07005	DK875_04475	DK877_07120	A7J09_03260	A7J10_05000	A7J08_05480
701	homoserine dehydrogenase	ISU1606	DK235_03955		SSU_RS03850	DK237_04640	DK235_03955	DK876_04310	DK878_07000	DK875_04480	DK877_07115	A7J09_03265	A7J10_04995	A7J08_05475
702	homoserine kinase	ISU1606	DK235_03960		SSU_RS03855	DK237_04645	DK235_03960	DK876_04315	DK878_06995	DK875_04485	DK877_07110	A7J09_03270	A7J10_04990	A7J08_05470
703	UDP-N-acetylmuramate dehydrogenase	ISU2414	DK877_07100		SSU_RS03860	DK237_04655	DK235_03965	DK876_04320	DK878_04805	DK875_04495	DK877_07100	A7J09_03275	A7J10_04985	A7J08_05465
704	ABC transporter ATP-binding protein	ISU1606	DK235_03970		SSU_RS03865	DK237_04660	DK235_03970	DK876_04325	DK878_04810	DK875_04500	DK877_07095	A7J09_03280	A7J10_04980	A7J08_05460
705	ABC transporter permease	ISU2414	DK877_07090		SSU_RS03870	DK237_04665	DK235_03975	DK876_04330	DK878_04815	DK875_04505	DK877_07090	A7J09_03285	A7J10_04975	A7J08_05455
706	ABC transporter permease	ISU2414	DK877_07085		SSU_RS03875	DK237_04670	DK235_03980	DK876_04335	DK878_04820	DK875_04510	DK877_07085	A7J09_03290	A7J10_04970	A7J08_05450
707	spermidine/putrescine ABC transporter substrate-binding protein	ISU1606	DK235_03985		SSU_RS03880	DK237_04675	DK235_03985	DK876_04340	DK878_04825	DK875_04515	DK877_07080	A7J09_03295	A7J10_04965	A7J08_05445
708	ClC family H(+)/Cl(-) exchange transporter	ISU2414	DK877_07075		SSU_RS03885	DK237_04680	DK235_03990	DK876_04345	DK878_04830	DK875_04520	DK877_07075		A7J10_04960	A7J08_05440
709	NAD(P)H-hydrate dehydratase	ISU2414	DK877_07060		SSU_RS03900	DK237_04695	DK235_04005	DK876_04360	DK878_04845	DK875_04535	DK877_07060		A7J10_04940	A7J08_05425
710	endonuclease III	ISU1606	DK235_04010		SSU_RS03905	DK237_04700	DK235_04010	DK876_04365	DK878_04850	DK875_04540	DK877_07055	A7J09_03320	A7J10_04935	A7J08_05420
711	guanosine monophosphate reductase	ISU1606	DK235_04015		SSU_RS03910	DK237_04705	DK235_04015	DK876_04370	DK878_04855	DK875_04545	DK877_07050	A7J09_03325	A7J10_04930	A7J08_05415
712	ribosome maturation factor RimM	ISU2414	DK877_07040		SSU_RS03920	DK237_04715	DK235_04025	DK876_04380	DK878_04865	DK875_04555	DK877_07040	A7J09_03335	A7J10_04920	A7J08_05405
713	tRNA (guanosine(37)-N1)-methyltransferase TrmD	ISU2812	A7J09_03340		SSU_RS03925	DK237_04720	DK235_04030	DK876_04385	DK878_04870	DK875_04560	DK877_07035	A7J09_03340	A7J10_04915	A7J08_05400
714	histidinol-phosphate aminotransferase family protein	ISU2414	DK877_07030		SSU_RS03930	DK237_04725	DK235_04035	DK876_04390	DK878_04875	DK875_04565	DK877_07030	A7J09_03345	A7J10_04910	A7J08_05395
715	DeoR/GlpR transcriptional regulator	ISU2812	A7J09_03350		SSU_RS03935	DK237_04730	DK235_04040	DK876_04395	DK878_04880	DK875_04570	DK877_07025	A7J09_03350	A7J10_04905	A7J08_05390
716	1-phosphofructokinase	ISU2414	DK877_07020		SSU_RS03940	DK237_04735	DK235_04045	DK876_04400	DK878_04885	DK875_04575	DK877_07020	A7J09_03355	A7J10_04900	A7J08_05385
717	PTS fructose transporter subunit IIC	ISU2514	DK875_04580		SSU_RS03945	DK237_04740	DK235_04050	DK876_04405	DK878_04890	DK875_04580	DK877_07015	A7J09_03360	A7J10_04895	A7J08_05380
718	DUF1149 family protein	ISU1606	DK235_04055		SSU_RS03950	DK237_04745	DK235_04055	DK876_04410	DK878_04895	DK875_04585	DK877_07010	A7J09_05670	A7J10_04885	A7J08_05375
719	DegV family protein	ISU2414	DK877_07005		SSU_RS03955	DK237_04750	DK235_04060	DK876_04415	DK878_04900	DK875_04590	DK877_07005	A7J09_05675	A7J10_04880	A7J08_05370
720	4-hydroxy-tetrahydrodipicolinate reductase	ISU2414	DK877_07000		SSU_RS03960	DK237_04755	DK235_04065	DK876_04420	DK878_04905	DK875_04595	DK877_07000	A7J09_05680	A7J10_04875	A7J08_05365
721	CCA tRNA nucleotidyltransferase	ISU2414	DK877_06995		SSU_RS03965	DK237_04760	DK235_04070	DK876_04425	DK878_04910	DK875_04600	DK877_06995	A7J09_05685	A7J10_04870	A7J08_05360
722	ABC transporter ATP-binding protein	ISU2414	DK877_06990		SSU_RS03970	DK237_04765	DK235_04075	DK876_04430	DK878_04915	DK875_04605	DK877_06990	A7J09_05690	A7J10_04865	A7J08_05355
723	hypothetical protein	ISU1606	DK235_04080		SSU_RS03975	DK237_04770	DK235_04080	DK876_04435	DK878_04920	DK875_04610	DK877_06985	A7J09_05695	A7J10_04860	A7J08_05350
724	ROK family protein	ISU2414	DK877_06980		SSU_RS03980	DK237_04775	DK235_04085	DK876_04440	DK878_04925	DK875_04615	DK877_06980	A7J09_05700	A7J10_04855	A7J08_05345
725	hypothetical protein	ISU2414	DK877_06975		SSU_RS03985	DK237_04780	DK235_04090	DK876_04445	DK878_04930	DK875_04620	DK877_06975	A7J09_05705	A7J10_04850	A7J08_05340
726	hypothetical protein	ISU2414	DK877_06970		SSU_RS03990	DK237_04785	DK235_04095	DK876_04450	DK878_04935	DK875_04625	DK877_06970	A7J09_05710	A7J10_04845	A7J08_05335
727	thymidylate synthase	ISU2414	DK877_06965		SSU_RS03995	DK237_04790	DK235_04100	DK876_04455	DK878_04940	DK875_04630	DK877_06965	A7J09_05715	A7J10_04840	A7J08_05330
728	dihydrofolate reductase	ISU2414	DK877_06960		SSU_RS04000	DK237_04795	DK235_04105	DK876_04460	DK878_04945	DK875_04635	DK877_06960	A7J09_05720	A7J10_04835	A7J08_05325
729	hypothetical protein	ISU1606	DK235_04110		SSU_RS04005	DK237_04800	DK235_04110	DK876_04465	DK878_04950	DK875_04640	DK877_06955	A7J09_05725	A7J10_04830	A7J08_05320
730	ATP-dependent Clp protease ATP-binding subunit ClpX	ISU1606	DK235_04115		SSU_RS04010	DK237_04805	DK235_04115	DK876_04470	DK878_04955	DK875_04645	DK877_06950	A7J09_05730	A7J10_04825	A7J08_05315
731	YihA family ribosome biogenesis GTP-binding protein	ISU2414	DK877_06945		SSU_RS04015	DK237_04810	DK235_04120	DK876_04475	DK878_04960	DK875_04650	DK877_06945	A7J09_05735	A7J10_04820	A7J08_05310
732	nucleoside-diphosphate kinase	ISU2414	DK877_06940		SSU_RS04020	DK237_04815	DK235_04125	DK876_04480	DK878_04965	DK875_04655	DK877_06940		A7J10_04815
733	hypothetical protein	ISU1606	DK235_04130		SSU_RS04025		DK235_04130	DK876_04485
734	elongation factor 4	ISU1606	DK235_04135		SSU_RS04030	DK237_04820	DK235_04135	DK876_04490	DK878_04970	DK875_04660	DK877_06935	A7J09_05840	A7J10_04810	A7J08_05300
735	4-oxalocrotonate tautomerase	ISU1606	DK235_04140		SSU_RS04035	DK237_04825	DK235_04140	DK876_04495	DK878_04975	DK875_04665	DK877_06930	A7J09_05845	A7J10_04805	A7J08_05295
736	calcium-binding protein	ISU2414	DK877_06925		SSU_RS04040	DK237_04830	DK235_04145	DK876_04500	DK878_04980	DK875_04670	DK877_06925	A7J09_05850		A7J08_05290
737	hypothetical protein	ISU2414	DK877_06920		SSU_RS10090	DK237_04835	DK235_04150	DK876_04505	DK878_04985	DK875_04675	DK877_06920	A7J09_05855		A7J08_05285
738	thymidine kinase	ISU2414	DK877_06915		SSU_RS04050	DK237_04840	DK235_04155	DK876_04510	DK878_04990	DK875_04685	DK877_06915	A7J09_05860	A7J10_04795	A7J08_05280
739	peptide chain release factor 1	ISU2414	DK877_06910		SSU_RS04055	DK237_04845	DK235_04160	DK876_04515	DK878_04995	DK875_04690	DK877_06910	A7J09_05865	A7J10_04790	A7J08_05275
740	peptide chain release factor N(5)-glutamine methyltransferase	ISU2414	DK877_06905		SSU_RS04060	DK237_04850	DK235_04165	DK876_04520	DK878_05000	DK875_04695	DK877_06905	A7J09_05870	A7J10_04785	A7J08_05270
741	threonylcarbamoyl-AMP synthase	ISU2414	DK877_06900		SSU_RS04065	DK237_04855	DK235_04170	DK876_04525	DK878_05005	DK875_04700	DK877_06900	A7J09_05875	A7J10_04780	A7J08_05265
742	GNAT family N-acetyltransferase	ISU1606	DK235_04175		SSU_RS04070	DK237_04860	DK235_04175	DK876_04530	DK878_05010		DK877_06895	A7J09_05880	A7J10_04775	A7J08_05260
743	serine hydroxymethyltransferase	ISU2414	DK877_06890		SSU_RS04075	DK237_04865	DK235_04180	DK876_04535	DK878_05015	DK875_04710	DK877_06890	A7J09_05885	A7J10_04770	A7J08_05255
744	nucleoid-associated protein	ISU1606	DK235_04185		SSU_RS04080	DK237_04870	DK235_04185	DK876_04540	DK878_05020	DK875_04715	DK877_06885	A7J09_05890	A7J10_04765	A7J08_05250
745	lysozyme family protein	ISU2414	DK877_06880		SSU_RS04085	DK237_04875	DK235_04190	DK876_04545	DK878_05025	DK875_04720	DK877_06880	A7J09_05895	A7J10_04760	A7J08_05245
746	SDR family NAD(P)-dependent oxidoreductase	SRD478	A7J08_05240		SSU_RS04090	DK237_04880	DK235_04195	DK876_04550	DK878_05035	DK875_04725	DK877_06875	A7J09_05900	A7J10_04755	A7J08_05240
747	translation initiation factor 1 (IF-1)	ISU2414	DK877_06870		SSU_RS04095	DK237_04885	DK235_04200	DK876_04555	DK878_05040	DK875_04730	DK877_06870	A7J09_05905	A7J10_04750	A7J08_05235
748	restriction endonuclease	ISU1606	DK235_04205		SSU_RS04100	DK237_04890	DK235_04205	DK876_04560	DK878_05045	DK875_04735	DK877_06865		A7J10_04745	A7J08_05230
749	hypothetical protein	ISU2912	A7J10_04740		SSU_RS04105	DK237_04895	DK235_04210	DK876_04565	DK878_05050	DK875_04740	DK877_06860	A7J09_05915	A7J10_04740	A7J08_05225
750	hypothetical protein	ISU2414	DK877_06855		SSU_RS04110	DK237_04900	DK235_04215	DK876_04570	DK878_05055	DK875_04745	DK877_06855		A7J10_04735
751	AAA family ATPase	ISU2414	DK877_06850		SSU_RS04115	DK237_04905	DK235_04220	DK876_04575	DK878_05060	DK875_04750	DK877_06850	A7J09_05930		A7J08_05215
752	5-methylcytosine-specific restriction endonuclease system specificity protein McrC	ISU2414	DK877_06845		SSU_RS04120	DK237_04910	DK235_04225	DK876_04580	DK878_05065	DK875_04755	DK877_06845	A7J09_05935	A7J10_04725	A7J08_05210
753	site-specific integrase	ISU1606	DK235_04230		SSU_RS04125		DK235_04230	DK876_04585
754	DUF3173 domain-containing protein	ISU1606	DK235_04235		SSU_RS04130		DK235_04235	DK876_04590
755	replication initiation protein	ISU1606	DK235_04240		SSU_RS04135		DK235_04240	DK876_04595
756	hypothetical protein	ISU1606	DK235_04245		SSU_RS04140		DK235_04245	DK876_04600
757	hypothetical protein	ISU1606	DK235_04250		SSU_RS04145		DK235_04250	DK876_04605
758	hypothetical protein	ISU1606	DK235_04255		SSU_RS04150		DK235_04255	DK876_04610
759	XRE family transcriptional regulator	ISU1606	DK235_04260		SSU_RS04155		DK235_04260	DK876_04615					A7J10_10955
760	hypothetical protein	ISU1606	DK235_04265		SSU_RS04160		DK235_04265	DK876_04620						A7J08_01565
761	hypothetical protein	ISU1606	DK235_04270		SSU_RS04165		DK235_04270	DK876_04625						A7J08_01560
762	hypothetical protein	ISU1606	DK235_04275		SSU_RS04170		DK235_04275	DK876_04630						A7J08_01555
763	hypothetical protein	ISU1606	DK235_04280		SSU_RS04175		DK235_04280	DK876_04635
764	hypothetical protein	ISU1606	DK235_04285		SSU_RS04180		DK235_04285	DK876_04640
765	glutamine-hydrolyzing GMP synthase	ISU1606	DK235_04290		SSU_RS04185	DK237_04915	DK235_04290	DK876_04645	DK878_05070	DK875_04760	DK877_06840	A7J09_05940	A7J10_04720	A7J08_05205
766	GntR family transcriptional regulator	ISU1606	DK235_04295		SSU_RS04190	DK237_04920	DK235_04295	DK876_04650	DK878_05075	DK875_04765	DK877_06835	A7J09_05945	A7J10_04715	A7J08_05200
767	putative DNA-binding protein	ISU1606	DK235_04300		SSU_RS04195	DK237_04925	DK235_04300	DK876_04655	DK878_05080	DK875_04770	DK877_06830	A7J09_05950	A7J10_04705	A7J08_05195
768	signal recognition particle protein	ISU2414	DK877_06825		SSU_RS04200	DK237_04930	DK235_04305	DK876_04660	DK878_05085	DK875_04775	DK877_06825	A7J09_05955	A7J10_04700	A7J08_05190
769	DNA-binding protein	ISU2414	DK877_06820		SSU_RS04205	DK237_04935	DK235_04310	DK876_04665	DK878_05090	DK875_04780	DK877_06820	A7J09_05960	A7J10_04695	A7J08_05185
770	DUF3307 domain-containing protein	ISU2514	DK875_04785		SSU_RS04210	DK237_04940	DK235_04315	DK876_04670	DK878_05095	DK875_04785	DK877_06815	A7J09_05965	A7J10_04690	A7J08_05180
771	adenylyl-sulfate kinase	ISU2414	DK877_06810		SSU_RS04215	DK237_04945	DK235_04320	DK876_04675	DK878_05100	DK875_04790	DK877_06810	A7J09_05970	A7J10_04685
772	abortive phage infection protein	ISU1606	DK235_04330		SSU_RS10095		DK235_04330	DK876_04685
773	hypothetical protein	ISU1606	DK235_04335				DK235_04335	DK876_04690
774	tyrosine recombinase XerS	ISU2414	DK877_06805		SSU_RS04225	DK237_04950	DK235_04340	DK876_04695	DK878_05105	DK875_04795	DK877_06805	A7J09_05975	A7J10_04680	A7J08_05170
775	phosphomannomutase/phosphoglucomutase	ISU2414	DK877_06800		SSU_RS04230	DK237_04955	DK235_04345	DK876_04700	DK878_05110	DK875_04800	DK877_06800	A7J09_05980	A7J10_04675	A7J08_05165
776	sensor histidine kinase	ISU2414	DK877_06795		SSU_RS04235	DK237_04960	DK235_04350	DK876_04705	DK878_05115	DK875_04805	DK877_06795	A7J09_05985	A7J10_04670	A7J08_05160
777	DNA-binding response regulator	ISU2414	DK877_06790		SSU_RS04240	DK237_04965	DK235_04355	DK876_04710	DK878_05120	DK875_04810	DK877_06790	A7J09_05990	A7J10_04665	A7J08_05155
778	type II toxin-antitoxin system RelE/ParE family toxin	ISU2414	DK877_06785		SSU_RS04245	DK237_04970	DK235_04360	DK876_04715	DK878_05125	DK875_04815	DK877_06785	A7J09_05995	A7J10_04660	A7J08_05150
779	antitoxin	ISU2414	DK877_06780		SSU_RS04250	DK237_04975	DK235_04365	DK876_04720	DK878_05130	DK875_04820	DK877_06780	A7J09_06000	A7J10_04655	A7J08_05145
780	ABC transporter permease	ISU2414	DK877_06775		SSU_RS04255	DK237_04980	DK235_04370	DK876_04725	DK878_05135	DK875_04825	DK877_06775	A7J09_06005	A7J10_04645	A7J08_05120
781	ABC transporter ATP-binding protein	ISU2414	DK877_06770		SSU_RS04260	DK237_04985	DK235_04375	DK876_04730	DK878_05140	DK875_04830	DK877_06770	A7J09_06010	A7J10_04640	A7J08_05115
782	ABC transporter permease	ISU1606	DK235_04380		SSU_RS04265		DK235_04380	DK876_04735				A7J09_06015
783	ABC transporter permease	ISU1606	DK235_04385		SSU_RS04270		DK235_04385	DK876_04740				A7J09_06020
784	ABC transporter ATP-binding protein	ISU1606	DK235_04390		SSU_RS04275		DK235_04390	DK876_04745				A7J09_06025
785	NisI/SpaI family lantibiotic immunity lipoprotein	ISU2414	DK877_06765		SSU_RS04280	DK237_04990	DK235_04395	DK876_04750	DK878_05145	DK875_04835	DK877_06765	A7J09_06030	A7J10_04635	A7J08_05110
786	hypothetical protein	ISU1606	DK235_04400		SSU_RS04285	DK237_04995	DK235_04400	DK876_04755	DK878_05150	DK875_04840	DK877_06760	A7J09_06035	A7J10_04630	A7J08_05105
787	carbamoyl phosphate synthase large subunit	ISU2414	DK877_06750		SSU_RS04290	DK237_05005	DK235_04405	DK876_04760	DK878_05160	DK875_04850	DK877_06750	A7J09_06040	A7J10_04625	A7J08_05095
788	esterase	ISU2912	A7J10_04620		SSU_RS04295	DK237_05010	DK235_04410	DK876_04765	DK878_05165	DK875_04855	DK877_06745	A7J09_06045	A7J10_04620	A7J08_05090
789	alpha/beta hydrolase	ISU2414	DK877_06740		SSU_RS04300	DK237_05015	DK235_04415	DK876_04770	DK878_05170	DK875_04860	DK877_06740	A7J09_06050	A7J10_04615	A7J08_05085
790	hypothetical protein	ISU2812	A7J09_06055		SSU_RS04305	DK237_05020	DK235_04420	DK876_04775	DK878_05175	DK875_04865	DK877_06735	A7J09_06055	A7J10_04610	A7J08_05080
791	AraC family transcriptional regulator	ISU1606	DK235_04425		SSU_RS04310	DK237_05025	DK235_04425	DK876_04780	DK878_05180	DK875_04870	DK877_06730			A7J08_05065
792	methylenetetrahydrofolate--tRNA-(uracil(54)- C(5))-methyltransferase (FADH(2)-oxidizing) TrmFO	ISU2414	DK877_06725		SSU_RS04315	DK237_05030	DK235_04430	DK876_04785	DK878_05185	DK875_04875	DK877_06725	A7J09_06065	A7J10_04605	A7J08_05060
793	HAD family hydrolase	SRD478	A7J08_05055		SSU_RS04320	DK237_05035	DK235_04435	DK876_04790	DK878_05190	DK875_04880	DK877_06720		A7J10_04600	A7J08_05055
794	site-specific integrase	ISU2614	DK237_05040			DK237_05040	DK235_04440		DK878_05195	DK875_04885	DK877_06715			A7J08_05050
795	DUF3173 domain-containing protein	ISU1606	DK235_04445			DK237_05045	DK235_04445		DK878_05415	DK875_04890	DK877_06495	A7J09_06095		A7J08_05045
796	XRE family transcriptional regulator	ISU2414	DK877_06490				DK235_04450			DK875_04895	DK877_06490	A7J09_06100		A7J08_05040
797	ABC transporter permease	ISU1606	DK235_04455				DK235_04455			DK875_04900
798	hypothetical protein	ISU1606	DK235_04460				DK235_04460			DK875_04905
799	ABC transporter ATP-binding protein	ISU1606	DK235_04465				DK235_04465			DK875_04910
800	ATP-binding cassette domain-containing protein	ISU1606	DK235_04470				DK235_04470
801	type 2 lantipeptide synthetase LanM	ISU1606	DK235_04475				DK235_04475
802	type A2 lantipeptide	ISU1606	DK235_04480				DK235_04480
803	type A2 lantipeptide	ISU1606	DK235_04485				DK235_04485			DK875_04920
804	type A2 lantipeptide	ISU1606	DK235_04490				DK235_04490			DK875_04925
805	DNA-binding response regulator	ISU1606	DK235_04495				DK235_04495			DK875_04930
806	relaxase	ISU2614	DK237_05120			DK237_05120	DK235_04505	DK876_03330	DK878_05480	DK875_04940	DK877_06430	A7J09_06145	A7J10_05755
807	plasmid mobilization relaxosome protein MobC	ISU2414	DK877_06425			DK237_05125	DK235_04510	DK876_03325	DK878_05485	DK875_04945	DK877_06425	A7J09_06150	A7J10_05760
808	hypothetical protein	ISU2614	DK237_05130			DK237_05130	DK235_04515	DK876_03320	DK878_05490	DK875_04950	DK877_06420	A7J09_06155	A7J10_05765
809	ATP-binding protein	ISU1606	DK235_04520				DK235_04520
810	SIR2 family protein	ISU1606	DK235_04525				DK235_04525
811	toxin PezT	ISU2614	DK237_05175			DK237_05175	DK235_04530	DK876_03305	DK878_05505	DK875_04965	DK877_06385	A7J09_06175
812	XRE family transcriptional regulator	ISU1606	DK235_04535			DK237_05180	DK235_04535	DK876_03300	DK878_05510	DK875_04970	DK877_06380	A7J09_06180
813	hypothetical protein	ISU2614	DK237_05185			DK237_05185	DK235_04540	DK876_03295	DK878_05515	DK875_04975	DK877_06375	A7J09_06185	A7J10_05795
814	chemotaxis protein	ISU1606	DK235_04545			DK237_05190	DK235_04545	DK876_03290	DK878_05520	DK875_04980	DK877_06370	A7J09_06190	A7J10_05800
815	hypothetical protein	ISU1606	DK235_04550			DK237_05195	DK235_04550	DK876_03285	DK878_05525	DK875_04985	DK877_06365	A7J09_06195	A7J10_05805
816	DNA primase	ISU2714	DK876_03280			DK237_05200	DK235_04555	DK876_03280	DK878_05530	DK875_04990	DK877_06360	A7J09_06200	A7J10_05810
817	peptidylprolyl isomerase	ISU2714	DK876_03275			DK237_05205	DK235_04560	DK876_03275	DK878_05535	DK875_05065	DK877_06355	A7J09_06205	A7J10_05815
818	hypothetical protein	ISU2714	DK876_03270			DK237_05210	DK235_04565	DK876_03270	DK878_05580	DK875_05070	DK877_06350	A7J09_06210	A7J10_05820
819	hypothetical protein	ISU1606	DK235_04570			DK237_05215	DK235_04570	DK876_03265	DK878_05585	DK875_05075	DK877_06345	A7J09_06215	A7J10_05825
820	DUF4368 domain-containing protein	ISU2614	DK237_05225			DK237_05225	DK235_04580	DK876_03255	DK878_05595	DK875_04995	DK877_06335		A7J10_05835
821	stage II sporulation protein R	ISU2514	DK875_05000			DK237_05230	DK235_04585	DK876_03250	DK878_05600	DK875_05000	DK877_06330	A7J09_06265	A7J10_05875
822	hypothetical protein	ISU1606	DK235_04590			DK237_05235	DK235_04590	DK876_03245	DK878_05605	DK875_05005	DK877_06325	A7J09_06270	A7J10_05880
823	ParB/RepB/Spo0J family partition protein	ISU2514	DK875_05010			DK237_05240	DK235_04595	DK876_03240	DK878_05610	DK875_05010	DK877_06320	A7J09_06275	A7J10_05885
824	plasmid recombination protein	ISU1606	DK235_04600			DK237_05245	DK235_04600	DK876_03235	DK878_05615	DK875_05015	DK877_06315	A7J09_06280	A7J10_05890
825	ATPase	ISU2514	DK875_05020			DK237_05250	DK235_04605	DK876_03230	DK878_05620	DK875_05020	DK877_06310	A7J09_06285	A7J10_05895
826	sigma-70 family RNA polymerase sigma factor	ISU1606	DK235_04610			DK237_05255	DK235_04610	DK876_03225			DK877_06305
827	sigma-70 family RNA polymerase sigma factor	ISU1606	DK235_04615			DK237_05260	DK235_04615	DK876_03220	DK878_05630	DK875_05030	DK877_06300	A7J09_06295	A7J10_05905
828	sigma-70 family RNA polymerase sigma factor	ISU1606	DK235_04620			DK237_05265	DK235_04620	DK876_03215	DK878_05635	DK875_05035	DK877_06295	A7J09_06300	A7J10_05910
829	conjugal transfer protein	ISU2414	DK877_06280			DK237_05280	DK235_04635	DK876_03200	DK878_05650	DK875_05050	DK877_06280	A7J09_06315	A7J10_05925	A7J08_01695
830	tetracycline resistance ribosomal protection protein Tet(O)	ISU2660	DK878_05655			DK237_05285	DK235_04640	DK876_03195	DK878_05655	DK875_05055	DK877_06275	A7J09_06320	A7J10_05930	A7J08_01700
831	TnpV protein	ISU1606	DK235_04645			DK237_05290	DK235_04645	DK876_03190	DK878_05660	DK875_05060	DK877_06270		A7J10_05935
832	hypothetical protein	ISU1606	DK235_04655			DK237_05145	DK235_04655	DK876_03155		DK875_06635		A7J09_06250	A7J10_05860
833	23S rRNA (adenine(2058)-N(6))-methyltransferase Erm(B)	ISU1606	DK235_04660			DK237_05150	DK235_04660	DK876_03150		DK875_06640		A7J09_06245	A7J10_05950
834	23S rRNA methyltransferase attenuator leader peptide ErmL	ISU2714	DK876_03145			DK237_05155	DK235_04665	DK876_03145		DK875_06645			A7J10_05955
835	peptide-binding protein	ISU2912	A7J10_05960			DK237_05165	DK235_04670						A7J10_05960
836	reverse transcriptase	ISU2414	DK877_06260				DK235_04680			DK875_05085	DK877_06260
837	hypothetical protein	ISU2912	A7J10_05965			DK237_05295	DK235_04690	DK876_03185	DK878_05665	DK875_05095	DK877_06250	A7J09_06330	A7J10_05965
838	hypothetical protein	ISU2714	DK876_03180			DK237_05300	DK235_04695	DK876_03180	DK878_05670	DK875_05100	DK877_06245	A7J09_06335	A7J10_05970
839	calcium-binding protein	ISU1606	DK235_04700			DK237_05305	DK235_04700	DK876_03175	DK878_05675	DK875_05105	DK877_06240	A7J09_06340	A7J10_05975
840	LPXTG cell wall anchor domain-containing protein	ISU2912	A7J10_05980			DK237_05310	DK235_04705		DK878_05680	DK875_05110	DK877_06235	A7J09_06345	A7J10_05980
841	abortive phage infection protein	ISU1606	DK235_04715			DK237_05320	DK235_04715	DK876_03135	DK878_05685	DK875_05120	DK877_06225		A7J10_05985
842	nucleotidyl transferase AbiEii/AbiGii toxin family protein	ISU1606	DK235_04720			DK237_05325	DK235_04720	DK876_03130	DK878_05690	DK875_05125	DK877_06220		A7J10_05990
843	CHAP domain-containing protein	ISU2660	DK878_05695			DK237_05330	DK235_04725	DK876_03115	DK878_05695	DK875_05130				A7J08_05005
844	AAA family ATPase	ISU2614	DK237_05335	FS		DK237_05335	DK235_04730	DK876_03110	DK878_05700	DK875_05135	DK877_06200	A7J09_06370	A7J10_06010	A7J08_05000
845	PrgI family protein	ISU2614	DK237_05340			DK237_05340	DK235_04735	DK876_03105	DK878_05705	DK875_05140	DK877_06195	A7J09_06375	A7J10_06015	A7J08_04995
846	conjugal transfer protein TrbL	ISU2660	DK878_05710			DK237_05345	DK235_04740	DK876_03100	DK878_05710	DK875_05145	DK877_06190	A7J09_06380	A7J10_06020	A7J08_04990
847	hypothetical protein	ISU2514	DK875_05150			DK237_05350	DK235_04745	DK876_03095	DK878_05715	DK875_05150	DK877_06185	A7J09_06385	A7J10_06025	A7J08_04985
848	type IV secretory system conjugative DNA transfer family protein	ISU2414	DK877_06180			DK237_05355	DK235_04750	DK876_03090	DK878_05720	DK875_05155	DK877_06180	A7J09_06390	A7J10_06030	A7J08_04980
849	hypothetical protein	ISU2414	DK877_06175			DK237_05360	DK235_04755	DK876_03085	DK878_05735	DK875_05160	DK877_06175	A7J09_06395	A7J10_06035	A7J08_04975
850	CPBP family intramembrane metalloprotease	ISU2414	DK877_06170			DK237_05365	DK235_04760	DK876_03080	DK878_05740	DK875_05165	DK877_06170		A7J10_06040	A7J08_04970
851	transcriptional regulator	ISU1606	DK235_04765			DK237_05370	DK235_04765	DK876_03075	DK878_05745	DK875_05170	DK877_06165	A7J09_06405	A7J10_06045	A7J08_04965
852	hypothetical protein	ISU1606	DK235_04770			DK237_05375	DK235_04770	DK876_03070	DK878_05750	DK875_05175	DK877_06160	A7J09_06410	A7J10_06050	A7J08_04960
853	hypothetical protein	ISU1606	DK235_04775			DK237_05380	DK235_04775	DK876_03065	DK878_05755	DK875_05180	DK877_06155	A7J09_06415	A7J10_06055	A7J08_04955
854	DNA (cytosine-5-)-methyltransferase	ISU2514	DK875_05185			DK237_05385	DK235_04780	DK876_03060	DK878_05760	DK875_05185	DK877_06150	A7J09_06420	A7J10_06060	A7J08_04950
855	hypothetical protein	ISU2614	DK237_05390			DK237_05390	DK235_04785	DK876_03055	DK878_05765	DK875_05190	DK877_06145		A7J10_06065	A7J08_04945
856	replication initiator protein	ISU2614	DK237_05395			DK237_05395	DK235_04790	DK876_03050	DK878_05770	DK875_05195	DK877_06140	A7J09_06425		A7J08_04940
857	hypothetical protein	ISU2614	DK237_05400			DK237_05400	DK235_04795	DK876_03045	DK878_05775	DK875_05200	DK877_06135	A7J09_06430	A7J10_06075	A7J08_04935
858	50S ribosomal protein L7/L12	ISU1606	DK235_04800		SSU_RS04325	DK237_05405	DK235_04800	DK876_04795	DK878_05780	DK875_05205	DK877_06130	A7J09_06435	A7J10_04595	A7J08_04930
859	50S ribosomal protein L10	ISU1606	DK235_04805		SSU_RS04330	DK237_05410	DK235_04805	DK876_04800	DK878_05785	DK875_05210	DK877_06125	A7J09_06440	A7J10_04590	A7J08_04925
860	type I DNA topoisomerase	ISU2514	DK875_05215		SSU_RS04335	DK237_05415	DK235_04810	DK876_04805	DK878_05790	DK875_05215	DK877_06120	A7J09_06445	A7J10_04585	A7J08_04920
861	DNA-protecting protein DprA	ISU2514	DK875_05220		SSU_RS04340	DK237_05420	DK235_04815	DK876_04810	DK878_05795	DK875_05220	DK877_06115	A7J09_06450	A7J10_04580	A7J08_04915
862	sugar O-acetyltransferase	ISU2414	DK877_06110		SSU_RS04345	DK237_05425	DK235_04820	DK876_04815	DK878_05800	DK875_05225	DK877_06110	A7J09_06455	A7J10_04575	A7J08_04910
863	metal-sensitive transcriptional regulator	ISU1606	DK235_04825		SSU_RS04350	DK237_05430	DK235_04825	DK876_04820	DK878_05805	DK875_05230	DK877_06105
864	rhodanese-like domain-containing protein	ISU2414	DK877_06100		SSU_RS04355	DK237_05435	DK235_04830	DK876_04825	DK878_05810	DK875_05235	DK877_06100	A7J09_06460	A7J10_04570	A7J08_04905
865	CoA-disulfide reductase	ISU2414	DK877_06095		SSU_RS04360	DK237_05440	DK235_04835	DK876_04830	DK878_05815	DK875_05240	DK877_06095
866	DUF1836 domain-containing protein	ISU2414	DK877_06090		SSU_RS04365	DK237_05445	DK235_04840	DK876_04835	DK878_05820	DK875_05245	DK877_06090	A7J09_06465	A7J10_04565	A7J08_04900
867	hemolysin III family protein	ISU1606	DK235_04845		SSU_RS04370	DK237_05450	DK235_04845	DK876_04840	DK878_05825	DK875_05250	DK877_06085	A7J09_06470	A7J10_04560	A7J08_04895
868	YdcF family protein	ISU2414	DK877_06080		SSU_RS04375	DK237_05455	DK235_04850	DK876_04845	DK878_05830	DK875_05255	DK877_06080	A7J09_06475	A7J10_04555	A7J08_04890
869	ribonuclease HII	ISU2414	DK877_06075		SSU_RS04380	DK237_05460	DK235_04855	DK876_04850	DK878_05835	DK875_05260	DK877_06075	A7J09_06480	A7J10_04550	A7J08_04885
870	ribosome biogenesis GTPase YlqF	ISU2414	DK877_06070		SSU_RS04385	DK237_05465	DK235_04860	DK876_04855	DK878_05840	DK875_05265	DK877_06070	A7J09_06485	A7J10_04545	A7J08_04880
871	YkgJ family cysteine cluster protein	ISU2514	DK875_05270		SSU_RS04390	DK237_05470	DK235_04865	DK876_04860	DK878_05845	DK875_05270	DK877_06065	A7J09_06780	A7J10_04395	A7J08_04875
872	Maf-like protein	ISU2414	DK877_06060		SSU_RS04395	DK237_05475	DK235_04870	DK876_04865	DK878_05850	DK875_05275	DK877_06060	A7J09_06785	A7J10_04390	A7J08_04870
873	LPXTG cell wall anchor domain-containing protein	ISU2414	DK877_06055		SSU_RS04400	DK237_05480	DK235_04875	DK876_04870	DK878_05855	DK875_05280	DK877_06055	A7J09_06790	A7J10_04385	A7J08_04865
874	dihydroorotase	ISU2812	A7J09_06795		SSU_RS04405	DK237_05485	DK235_04880	DK876_04875	DK878_05860	DK875_05285	DK877_06050	A7J09_06795	A7J10_04370	A7J08_04860
875	uracil-DNA glycosylase	ISU2812	A7J09_06800		SSU_RS04410	DK237_05490	DK235_04885	DK876_04880	DK878_05865	DK875_05290	DK877_06045	A7J09_06800	A7J10_04365	A7J08_04855
876	glycosyltransferase	ISU2514	DK875_05295		SSU_RS04415	DK237_05495	DK235_04890	DK876_04885	DK878_05870	DK875_05295	DK877_06040	A7J09_06805	A7J10_04360	A7J08_04850
877	orotate phosphoribosyltransferase	ISU2812	A7J09_06810		SSU_RS04420	DK237_05500	DK235_04895	DK876_04890	DK878_05875	DK875_05300	DK877_06035	A7J09_06810	A7J10_04350	A7J08_04845
878	inorganic pyrophosphatase	ISU2414	DK877_06030		SSU_RS04425	DK237_05505	DK235_04900	DK876_04895	DK878_05880	DK875_05305	DK877_06030	A7J09_06815	A7J10_04345	A7J08_04840
879	orotidine-5'-phosphate decarboxylase	ISU2414	DK877_06025		SSU_RS04430	DK237_05510	DK235_04905	DK876_04900	DK878_05885	DK875_05310	DK877_06025	A7J09_06820	A7J10_04340	A7J08_04835
880	dihydroorotate dehydrogenase	ISU2812	A7J09_06825		SSU_RS04435	DK237_05515	DK235_04910	DK876_04905	DK878_05890	DK875_05315	DK877_06020	A7J09_06825	A7J10_04335	A7J08_04830
881	dihydroorotate dehydrogenase electron transfer subunit	ISU1606	DK235_04915		SSU_RS04440	DK237_05520	DK235_04915	DK876_04910	DK878_05895	DK875_05320	DK877_06015	A7J09_06830	A7J10_04330	A7J08_04825
882	LysR family transcriptional regulator	ISU1606	DK235_04920		SSU_RS04445	DK237_05525	DK235_04920	DK876_04915	DK878_05900	DK875_05325	DK877_06010	A7J09_06835	A7J10_04325	A7J08_04820
883	glucose-1-phosphate adenylyltransferase	ISU2414	DK877_06005		SSU_RS04450	DK237_05530	DK235_04925	DK876_04920	DK878_05905	DK875_05330	DK877_06005	A7J09_06840	A7J10_04320	A7J08_04815
884	glucose-1-phosphate adenylyltransferase subunit GlgD	ISU1606	DK235_04930			DK237_05535	DK235_04930		DK878_05910	DK875_05335	DK877_06000	A7J09_06845	A7J10_04315	A7J08_04810
885	glycogen synthase GlgA	ISU2414	DK877_05995		SSU_RS04460	DK237_05540	DK235_04935	DK876_04930	DK878_05915	DK875_05340	DK877_05995	A7J09_06850	A7J10_04310	A7J08_04805
886	1,4-alpha-glucan branching protein GlgB	ISU2414	DK877_05990		SSU_RS04465	DK237_05545	DK235_04940	DK876_04935	DK878_05920	DK875_05345	DK877_05990	A7J09_06855	A7J10_04305	A7J08_04800
887	amino acid ABC transporter substrate-binding protein	ISU1606	DK235_04945		SSU_RS04470	DK237_05550	DK235_04945	DK876_04940	DK878_05925	DK875_05355	DK877_05985	A7J09_06870	A7J10_04295	A7J08_04795
888	amino acid ABC transporter ATP-binding protein	ISU2414	DK877_05980	FS	SSU_RS04475	DK237_05555	DK235_04950	DK876_04945	DK878_05930	DK875_05370	DK877_05980	A7J09_06885	A7J10_04290
889	8-oxo-dGTP diphosphatase	ISU2414	DK877_05975		SSU_RS04480	DK237_05560	DK235_04955	DK876_04950	DK878_05935	DK875_05375	DK877_05975	A7J09_06890	A7J10_04285	A7J08_04785
890	GNAT family N-acetyltransferase	ISU2414	DK877_05970		SSU_RS04485	DK237_05565	DK235_04960	DK876_04955	DK878_05940	DK875_05380	DK877_05970			A7J08_04780
891	LPXTG cell wall anchor domain-containing protein	ISU2514	DK875_05385		SSU_RS04490		DK235_04965	DK876_04960		DK875_05385		A7J09_06930		A7J08_04775
892	DUF2971 domain-containing protein	ISU1606	DK235_04975		SSU_RS04500	DK237_05580	DK235_04975	DK876_04970	DK878_05955		DK877_05955
893	UvrABC system protein B	ISU2414	DK877_05950		SSU_RS04505	DK237_05585	DK235_04980	DK876_04975	DK878_05960	DK875_05390	DK877_05950	A7J09_06935	A7J10_04270	A7J08_04770
894	ABC transporter permease subunit	ISU2414	DK877_05940		SSU_RS04510	DK237_05595	DK235_04985	DK876_04980	DK878_05970	DK875_05400	DK877_05940	A7J09_06940	A7J10_04265	A7J08_04765
895	amino acid ABC transporter ATP-binding protein	ISU2514	DK875_05405		SSU_RS04515	DK237_05600	DK235_04990	DK876_04985	DK878_05975	DK875_05405	DK877_05935	A7J09_06945	A7J10_04260	A7J08_04760
896	GNAT family N-acetyltransferase	ISU2414	DK877_05930		SSU_RS04520	DK237_05605	DK235_04995	DK876_04990	DK878_05980	DK875_05410	DK877_05930	A7J09_06950	A7J10_04250	A7J08_04755
897	ABC transporter ATP-binding protein	ISU2414	DK877_05925		SSU_RS04525	DK237_05610	DK235_05000	DK876_04995	DK878_05985	DK875_05415	DK877_05925	A7J09_06955	A7J10_04245	A7J08_04750
898	O-acetylhomoserine aminocarboxypropyltransferase/cysteine synthase	ISU2414	DK877_05920		SSU_RS04530	DK237_05615	DK235_05005	DK876_05000	DK878_05990		DK877_05920	A7J09_06960	A7J10_04240	A7J08_04745
899	hypothetical protein	ISU1606	DK235_05010		SSU_RS04535	DK237_05620	DK235_05010	DK876_05005	DK878_05995	DK875_05425	DK877_05915	A7J09_06965	A7J10_04230	A7J08_04740
900	hypothetical protein	SRD478	A7J08_04735		SSU_RS04540	DK237_05625	DK235_05015	DK876_05010	DK878_06000		DK877_05910	A7J09_06970		A7J08_04735
901	aldose 1-epimerase family protein	SRD478	A7J08_04725		SSU_RS04545	DK237_05630	DK235_05020	DK876_05015	DK878_06005	DK875_05575	DK877_06485	A7J09_06975	A7J10_09920	A7J08_04725
902	6-phospho-beta-galactosidase	ISU2414	DK877_05900		SSU_RS04550	DK237_05635	DK235_05025	DK876_05020	DK878_06010	DK875_05580	DK877_05900	A7J09_06980	A7J10_09925	A7J08_04720
903	PTS lactose transporter subunit IIBC	ISU1606	DK235_05030		SSU_RS04555	DK237_05640	DK235_05030	DK876_05025	DK878_06015		DK877_05895	A7J09_06985	A7J10_09930	A7J08_04715
904	PTS lactose/cellobiose transporter subunit IIA	ISU2414	DK877_05890		SSU_RS04560	DK237_05645	DK235_05035	DK876_05030	DK878_06020	DK875_05590	DK877_05890	A7J09_06990	A7J10_09935	A7J08_04710
905	PRD domain-containing protein	ISU2414	DK877_05885		SSU_RS04565	DK237_05650	DK235_05040	DK876_05035	DK878_06025	DK875_05595	DK877_05885	A7J09_06995	A7J10_09940	A7J08_04705
906	tagatose-bisphosphate aldolase	ISU1606	DK235_05045		SSU_RS04570	DK237_05655	DK235_05045	DK876_05040	DK878_06030	DK875_05600	DK877_05880	A7J09_07000	A7J10_09945	A7J08_04700
907	galactose-6-phosphate isomerase subunit LacB	ISU2660	DK878_06040		SSU_RS04585	DK237_05665	DK235_05055	DK876_05050	DK878_06040	DK875_05610	DK877_05870	A7J09_07010	A7J10_09955	A7J08_04690
908	galactose-6-phosphate isomerase subunit LacA	ISU2414	DK877_05865		SSU_RS04590	DK237_05670	DK235_05060	DK876_05055	DK878_06045	DK875_05615	DK877_05865	A7J09_07015	A7J10_09960	A7J08_04685
909	hypothetical protein	ISU1606	DK235_05065		SSU_RS04595		DK235_05065	DK876_05060
910	DeoR/GlpR transcriptional regulator	ISU2812	A7J09_07025		SSU_RS04600	DK237_05680	DK235_05070	DK876_05065	DK878_06055	DK875_05625	DK877_05855	A7J09_07025	A7J10_09970	A7J08_04675
911	hypothetical protein	ISU1606	DK235_05075		SSU_RS04605	DK237_05685	DK235_05075	DK876_05070	DK878_06060	DK875_05630	DK877_05850	A7J09_07030		A7J08_04670
912	DNA-binding protein	ISU2414	DK877_05845		SSU_RS04610	DK237_05690	DK235_05080	DK876_05075	DK878_06065	DK875_05635	DK877_05845	A7J09_07035		A7J08_04665
913	hypothetical protein	ISU2414	DK877_05835		SSU_RS04620	DK237_05700	DK235_05090	DK876_05085	DK878_06080	DK875_05645	DK877_05835	A7J09_07045	A7J10_04225	A7J08_04655
914	hypothetical protein	ISU2660	DK878_06085		SSU_RS04625	DK237_05705	DK235_05095	DK876_05090	DK878_06085	DK875_05650	DK877_05830	A7J09_07050		A7J08_04650
915	XRE family transcriptional regulator	SRD478	A7J08_04645		SSU_RS04630	DK237_05710	DK235_05100	DK876_05095	DK878_06090	DK875_05655	DK877_05825	A7J09_07055	A7J10_04220	A7J08_04645
916	A/G-specific adenine glycosylase	ISU2660	DK878_06095		SSU_RS04635	DK237_05715	DK235_05105	DK876_05100	DK878_06095	DK875_05660		A7J09_07070	A7J10_04215	A7J08_04640
917	PaaI family thioesterase	ISU1606	DK235_05110		SSU_RS04640	DK237_05720	DK235_05110	DK876_05105	DK878_06100	DK875_05665	DK877_05815	A7J09_07075	A7J10_04210	A7J08_04635
918	ABC transporter ATP-binding protein	ISU1606	DK235_05115		SSU_RS04645	DK237_05725	DK235_05115	DK876_05110	DK878_06105	DK875_05670	DK877_05810	A7J09_07080	A7J10_04205	A7J08_04630
919	ABC transporter ATP-binding protein	ISU1606	DK235_05120		SSU_RS04650	DK237_05730	DK235_05120	DK876_05115	DK878_06110	DK875_05675	DK877_05805	A7J09_07085	A7J10_04200	A7J08_04625
920	phosphate acetyltransferase	ISU2414	DK877_05800		SSU_RS04655	DK237_05735	DK235_05125	DK876_05120	DK878_06115	DK875_05680	DK877_05800	A7J09_07100	A7J10_04195	A7J08_04620
921	RluA family pseudouridine synthase	ISU1606	DK235_05130		SSU_RS04660	DK237_05740	DK235_05130	DK876_05125	DK878_06120	DK875_05685	DK877_05795	A7J09_07105	A7J10_04190	A7J08_04615
922	NAD kinase	ISU2414	DK877_05790		SSU_RS04665	DK237_05745	DK235_05135	DK876_05130	DK878_06125	DK875_05690	DK877_05790	A7J09_07110	A7J10_04185	A7J08_04610
923	GTP pyrophosphokinase family protein	ISU2414	DK877_05785		SSU_RS04670	DK237_05750	DK235_05140	DK876_05135	DK878_06130	DK875_05695	DK877_05785	A7J09_07115	A7J10_04180	A7J08_04605
924	CYTH domain-containing protein	ISU1606	DK235_05145		SSU_RS04675	DK237_05755	DK235_05145	DK876_05140	DK878_06135	DK875_05700	DK877_05780	A7J09_07120	A7J10_03840	A7J08_04600
925	ribose-phosphate diphosphokinase	ISU1606	DK235_05150		SSU_RS04680	DK237_05760	DK235_05150	DK876_05145	DK878_06140	DK875_05705	DK877_05775	A7J09_07125	A7J10_03835	A7J08_04595
926	cysteine desulfurase	ISU1606	DK235_05155		SSU_RS04685	DK237_05765	DK235_05155	DK876_05150	DK878_06145	DK875_05710	DK877_05770	A7J09_07130	A7J10_03830	A7J08_04590
927	cysteine desulfurase	ISU1606	DK235_05160		SSU_RS04690	DK237_05770	DK235_05160	DK876_05155	DK878_06150	DK875_05715	DK877_05765	A7J09_07135	A7J10_03825	A7J08_04585
928	DUF4649 family protein	ISU2660	DK878_06155		SSU_RS04695	DK237_05775	DK235_05165	DK876_05160	DK878_06155	DK875_05720	DK877_05760	A7J09_07140	A7J10_03820	A7J08_04580
929	redox-sensing transcriptional repressor Rex	ISU1606	DK235_05170		SSU_RS04700	DK237_05780	DK235_05170	DK876_05165	DK878_06160	DK875_05725	DK877_05755	A7J09_07145	A7J10_03815	A7J08_04575
930	gamma-glutamyl-gamma-aminobutyrate hydrolase family protein	ISU1606	DK235_05175		SSU_RS04705	DK237_05785	DK235_05175	DK876_05170	DK878_06165	DK875_05730	DK877_05750	A7J09_07150	A7J10_03810	A7J08_04570
931	JAB domain-containing protein	ISU2414	DK877_05745		SSU_RS04710	DK237_05790	DK235_05180	DK876_05175	DK878_06170	DK875_05735	DK877_05745	A7J09_07155	A7J10_03805	A7J08_04565
932	class A sortase	ISU1606	DK235_05185		SSU_RS04715	DK237_05795	DK235_05185	DK876_05180	DK878_06175	DK875_05740	DK877_05740	A7J09_07160	A7J10_03800	A7J08_04560
933	DNA gyrase subunit A	ISU2912	A7J10_03795		SSU_RS04720	DK237_05800	DK235_05190	DK876_05185	DK878_06180	DK875_05745	DK877_05735	A7J09_07165	A7J10_03795	A7J08_04555
934	L-lactate dehydrogenase	ISU2614	DK237_05805		SSU_RS04725	DK237_05805	DK235_05195	DK876_05190	DK878_06185	DK875_05750	DK877_05730	A7J09_07170	A7J10_03790	A7J08_04550
935	ABC transporter permease	ISU2614	DK237_05815		SSU_RS04740	DK237_05815	DK235_05205	DK876_05200	DK878_06205	DK875_05770	DK877_05710	A7J09_07180	A7J10_03770	A7J08_04540
936	ABC transporter permease	ISU1606	DK235_05210		SSU_RS04745	DK237_05820	DK235_05210	DK876_05205	DK878_06210	DK875_05775	DK877_05705	A7J09_07185	A7J10_03765	A7J08_04535
937	ABC transporter ATP-binding protein	ISU1606	DK235_05215		SSU_RS04750	DK237_05825	DK235_05215	DK876_05210	DK878_06215	DK875_05780	DK877_05700	A7J09_07190	A7J10_03760	A7J08_04530
938	BMP family ABC transporter substrate-binding protein	ISU2414	DK877_05695		SSU_RS04755	DK237_05830	DK235_05220	DK876_05215	DK878_06220	DK875_05785	DK877_05695	A7J09_07195	A7J10_03755	A7J08_04525
939	cytidine deaminase	ISU1606	DK235_05225		SSU_RS04760	DK237_05835	DK235_05225	DK876_05220	DK878_06225	DK875_05790	DK877_05690	A7J09_07200	A7J10_03750	A7J08_04520
940	2-deoxyribose-5-phosphate aldolase	ISU2414	DK877_05685		SSU_RS04765	DK237_05840	DK235_05230	DK876_05225	DK878_06230	DK875_05795	DK877_05685	A7J09_07205	A7J10_03745	A7J08_04515
941	pyrimidine-nucleoside phosphorylase	ISU1606	DK235_05235		SSU_RS04770	DK237_05845	DK235_05235	DK876_05230	DK878_06235	DK875_05800	DK877_05680	A7J09_07210	A7J10_03740	A7J08_04510
942	class I SAM-dependent methyltransferase	ISU2414	DK877_05675		SSU_RS04775	DK237_05850	DK235_05240	DK876_05235	DK878_06240	DK875_05805	DK877_05675	A7J09_07215	A7J10_03735	A7J08_04505
943	type I pantothenate kinase	ISU2414	DK877_05670		SSU_RS04780	DK237_05855	DK235_05245	DK876_05240	DK878_06245	DK875_05810	DK877_05670	A7J09_07220	A7J10_03730	A7J08_04500
944	30S ribosomal protein S20	ISU1606	DK235_05250		SSU_RS04785	DK237_05860	DK235_05250	DK876_05245	DK878_06250	DK875_05815	DK877_05665	A7J09_07225	A7J10_03725	A7J08_04495
945	IS200/IS605 family transposase	ISU1606	DK235_05260		SSU_RS04790		DK235_05260	DK876_05255					A7J10_03700
946	hypothetical protein	ISU1606	DK235_05265		SSU_RS04795		DK235_05265	DK876_05260
947	transglutaminase	ISU2414	DK877_05660		SSU_RS04800	DK237_05865	DK235_05270	DK876_05265	DK878_06255	DK875_05820	DK877_05660	A7J09_07230		A7J08_04490
948	hypothetical protein	ISU1606	DK235_05275		SSU_RS04805		DK235_05275	DK876_05270
949	sensor histidine kinase	ISU2414	DK877_05650		SSU_RS04810	DK237_05875	DK235_05280	DK876_05275	DK878_06265	DK875_05830	DK877_05650	A7J09_07245	A7J10_03715	A7J08_04480
950	DNA-binding response regulator	ISU1606	DK235_05285		SSU_RS04815	DK237_05880	DK235_05285	DK876_05280	DK878_06270	DK875_05835	DK877_05645	A7J09_07250	A7J10_03710	A7J08_04475
951	hypothetical protein	ISU2414	DK877_05640		SSU_RS04820	DK237_05885	DK235_05290	DK876_05285	DK878_06275	DK875_05840	DK877_05640			A7J08_04470
952	IS110 family transposase	ISU2414	DK877_05635		SSU_RS04825	DK237_05890	DK235_05295	DK876_05290	DK878_06280	DK875_05845	DK877_05635	A7J09_07235
953	phosphate transport system regulatory protein PhoU	ISU2414	DK877_05630		SSU_RS04830	DK237_05895	DK235_05300	DK876_05295	DK878_06285	DK875_05850	DK877_05630	A7J09_07260	A7J10_03685	A7J08_04465
954	phosphate ABC transporter ATP-binding protein	ISU1606	DK235_05305		SSU_RS04835	DK237_05900	DK235_05305	DK876_05300	DK878_06290	DK875_05855	DK877_05625	A7J09_07265	A7J10_03680	A7J08_04460
955	phosphate ABC transporter ATP-binding protein	ISU1606	DK235_05310		SSU_RS04840	DK237_05905	DK235_05310	DK876_05305	DK878_06295	DK875_05860	DK877_05620	A7J09_07270	A7J10_03675	A7J08_04455
956	phosphate ABC transporter permease PtsA	ISU1606	DK235_05315		SSU_RS04845	DK237_05910	DK235_05315	DK876_05310	DK878_06300	DK875_05865	DK877_05615	A7J09_07275	A7J10_03670	A7J08_04450
957	phosphate ABC transporter permease subunit PstC	ISU1606	DK235_05320		SSU_RS04850	DK237_05915	DK235_05320	DK876_05315	DK878_06305	DK875_05870	DK877_05610	A7J09_07280	A7J10_03665	A7J08_04445
958	phosphate ABC transporter substrate-binding protein PstS family protein	ISU1606	DK235_05325		SSU_RS04855	DK237_05920	DK235_05325	DK876_05320	DK878_06310	DK875_05875	DK877_05605	A7J09_07285	A7J10_03660	A7J08_04440
959	23S rRNA methyltransferase	ISU2414	DK877_05600		SSU_RS04860	DK237_05925	DK235_05330	DK876_05325	DK878_06315	DK875_05880	DK877_05600	A7J09_07290	A7J10_03655	A7J08_04435
960	inositol monophosphatase family protein	ISU1606	DK235_05335		SSU_RS04865	DK237_05930	DK235_05335	DK876_05330	DK878_06320	DK875_05885	DK877_05595	A7J09_07295	A7J10_03650	A7J08_04430
961	hypothetical protein	ISU2414	DK877_05590		SSU_RS04870	DK237_05935	DK235_05340	DK876_05335	DK878_06325	DK875_05890	DK877_05590	A7J09_07300	A7J10_03645	A7J08_04425
962	transcriptional regulator Spx	ISU1606	DK235_05345		SSU_RS04875	DK237_05940	DK235_05345	DK876_05340	DK878_06330	DK875_05895	DK877_05585	A7J09_07305	A7J10_03640	A7J08_04420
963	Ion channel protein	ISU2414	DK877_05580		SSU_RS04880	DK237_05945	DK235_05350	DK876_05345	DK878_06335	DK875_05900	DK877_05580	A7J09_07310		A7J08_04415
964	bifunctional riboflavin kinase/FAD synthetase	ISU2414	DK877_05575		SSU_RS04885	DK237_05950	DK235_05355	DK876_05350	DK878_06340	DK875_05905	DK877_05575	A7J09_07315	A7J10_03630	A7J08_04410
965	tRNA pseudouridine(55) synthase TruB	ISU2414	DK877_05570		SSU_RS04890	DK237_05955	DK235_05360	DK876_05355	DK878_06345	DK875_05910	DK877_05570	A7J09_07320	A7J10_03625	A7J08_04405
966	hypothetical protein	ISU2414	DK877_05565		SSU_RS04895	DK237_05960	DK235_05365	DK876_05360	DK878_06350	DK875_05915	DK877_05565	A7J09_07325	A7J10_03620	A7J08_04400
967	hypothetical protein	ISU1606	DK235_05370		SSU_RS04900		DK235_05370	DK876_05365
968	DUF438 domain-containing protein	ISU2414	DK877_05560	FS	SSU_RS04905	DK237_05965	DK235_05380	DK876_05375	DK878_06355	DK875_05920	DK877_05560
969	DUF1858 domain-containing protein	ISU2414	DK877_05555		SSU_RS04910	DK237_05970	DK235_05385	DK876_05380	DK878_06360	DK875_05925	DK877_05555	A7J09_07335
970	GNAT family N-acetyltransferase	ISU2414	DK877_05550	FS	SSU_RS04930	DK237_05975	DK235_05390	DK876_05385	DK878_06365	DK875_05930	DK877_05550	A7J09_07340
971	IS630 family transposase	ISU1606	DK235_05395				DK235_05395	DK876_05390
972	DUF2130 domain-containing protein	ISU2414	DK877_05545		SSU_RS04935	DK237_05980	DK235_05405	DK876_05400	DK878_06370	DK875_05935	DK877_05545	A7J09_07345	A7J10_03605	A7J08_04380
973	hypothetical protein	ISU2414	DK877_05540		SSU_RS04940	DK237_05985	DK235_05410	DK876_05405	DK878_06375	DK875_05940	DK877_05540	A7J09_07350	A7J10_03600	A7J08_04375
974	ATPase	ISU2414	DK877_05535		SSU_RS04945	DK237_05990	DK235_05415	DK876_05410	DK878_06380	DK875_05945	DK877_05535	A7J09_07355	A7J10_03595	A7J08_04370
975	Cof-type HAD-IIB family hydrolase	ISU2514	DK875_05950		SSU_RS04950	DK237_05995	DK235_05420	DK876_05415	DK878_06385	DK875_05950	DK877_05530	A7J09_07365	A7J10_03590	A7J08_04365
976	peptidase T	ISU2514	DK875_05955		SSU_RS04955	DK237_06000	DK235_05425	DK876_05420	DK878_06390	DK875_05955	DK877_05525	A7J09_07370	A7J10_03585	A7J08_04360
977	hypothetical protein	ISU2812	A7J09_07375		SSU_RS04960	DK237_06005	DK235_05430	DK876_05425	DK878_06395	DK875_05960	DK877_05520	A7J09_07375	A7J10_03580	A7J08_04355
978	transporter	ISU2912	A7J10_03575		SSU_RS04965	DK237_06010	DK235_05435		DK878_06400	DK875_05970	DK877_05515		A7J10_03575	A7J08_04350
979	PadR family transcriptional regulator	ISU1606	DK235_05440		SSU_RS04970	DK237_06015	DK235_05440	DK876_05435	DK878_06405	DK875_05975	DK877_05510	A7J09_07385	A7J10_03570	A7J08_04345
980	hypothetical protein	ISU2414	DK877_05505		SSU_RS04975	DK237_06020	DK235_05445	DK876_05440	DK878_06410	DK875_05980	DK877_05505	A7J09_07390	A7J10_03565	A7J08_04340
981	DUF1700 domain-containing protein	ISU1606	DK235_05450		SSU_RS04980	DK237_06025	DK235_05450	DK876_05445	DK878_06415	DK875_05985	DK877_05500	A7J09_07395	A7J10_03560	A7J08_04335
982	hypothetical protein	ISU1606	DK235_05455		SSU_RS04985		DK235_05455	DK876_05450				A7J09_07400	A7J10_03555
983	DUF1304 domain-containing protein	ISU2414	DK877_05490		SSU_RS04990	DK237_06035	DK235_05460	DK876_05455	DK878_06425	DK875_05995	DK877_05490	A7J09_07405	A7J10_03550	A7J08_04325
984	MarR family transcriptional regulator	ISU2414	DK877_05485		SSU_RS04995	DK237_06040	DK235_05465	DK876_05460	DK878_06430	DK875_06000	DK877_05485	A7J09_07410	A7J10_03545	A7J08_04320
985	threonine/serine exporter	ISU1606	DK235_05470		SSU_RS05000	DK237_06045	DK235_05470	DK876_05465	DK878_06435	DK875_06005	DK877_05480	A7J09_07415	A7J10_03540	A7J08_04315
986	threonine/serine exporter family protein	ISU2414	DK877_05475		SSU_RS05005	DK237_06050	DK235_05475	DK876_05470	DK878_06440	DK875_06010	DK877_05475	A7J09_07420	A7J10_03535	A7J08_04310
987	cation transporter	ISU2414	DK877_05470		SSU_RS05010	DK237_06055	DK235_05480	DK876_05475	DK878_06445	DK875_06015	DK877_05470	A7J09_07425	A7J10_03530	A7J08_04305
988	GntP family permease	ISU2414	DK877_05465		SSU_RS05015	DK237_06060	DK235_05485	DK876_05480	DK878_06450	DK875_06020	DK877_05465	A7J09_07435	A7J10_06445	A7J08_04300
989	2-amino-4-hydroxy-6- hydroxymethyldihydropteridine diphosphokinase	ISU2414	DK877_05460		SSU_RS05020	DK237_06065	DK235_05490	DK876_05485	DK878_06455	DK875_06025	DK877_05460	A7J09_07440	A7J10_06450	A7J08_04295
990	dihydroneopterin aldolase	ISU2414	DK877_05455		SSU_RS05025	DK237_06070	DK235_05495	DK876_05490	DK878_06460	DK875_06030	DK877_05455	A7J09_07445	A7J10_06455	A7J08_04290
991	dihydropteroate synthase	ISU1606	DK235_05500		SSU_RS05030	DK237_06075	DK235_05500	DK876_05495	DK878_06465	DK875_06035	DK877_05450	A7J09_07450	A7J10_06460	A7J08_04285
992	GTP cyclohydrolase I FolE	ISU1606	DK235_05505		SSU_RS05035	DK237_06080	DK235_05505	DK876_05500	DK878_06470	DK875_06040	DK877_05445	A7J09_07455	A7J10_06465	A7J08_04280
993	8-oxo-dGTP diphosphatase	ISU1606	DK235_05510		SSU_RS05040	DK237_06085	DK235_05510	DK876_05505	DK878_06475	DK875_06045	DK877_05440	A7J09_07460	A7J10_06470	A7J08_04275
994	DUF4956 domain-containing protein	ISU2414	DK877_05435		SSU_RS05045	DK237_06090	DK235_05515	DK876_05510	DK878_06480	DK875_06050	DK877_05435	A7J09_07465	A7J10_06475	A7J08_04270
995	VTC domain-containing protein	ISU2514	DK875_06055		SSU_RS05050	DK237_06095	DK235_05520	DK876_05515	DK878_06485	DK875_06055	DK877_05430	A7J09_07470		A7J08_04265
996	hypothetical protein	ISU1606	DK235_05525		SSU_RS05055	DK237_06100	DK235_05525	DK876_05520	DK878_06490	DK875_06060	DK877_05425	A7J09_07475	A7J10_06485	A7J08_04260
997	DUF2087 domain-containing protein	ISU2414	DK877_05420		SSU_RS05060	DK237_06105	DK235_05530	DK876_05525	DK878_06495	DK875_06065	DK877_05420	A7J09_07480	A7J10_06490	A7J08_04255
998	phenylalanine--tRNA ligase subunit beta	ISU2414	DK877_05415		SSU_RS05065	DK237_06110	DK235_05535	DK876_05530	DK878_06500	DK875_06070	DK877_05415	A7J09_07485	A7J10_06495	A7J08_04250
999	GNAT family N-acetyltransferase	ISU2714	DK876_05535		SSU_RS05070	DK237_06115	DK235_05540	DK876_05535	DK878_06505	DK875_06075	DK877_05410	A7J09_07490	A7J10_06500	A7J08_04245
1000	phenylalanine--tRNA ligase subunit alpha	ISU1606	DK235_05545		SSU_RS05075	DK237_06120	DK235_05545	DK876_05540	DK878_06510	DK875_06080	DK877_05405	A7J09_07495	A7J10_06505	A7J08_04240
1001	glycoside hydrolase family 3 protein	ISU2414	DK877_05400		SSU_RS05080	DK237_06125	DK235_05550	DK876_05545	DK878_06515		DK877_05400	A7J09_07505	A7J10_06510
1002	beta-hexosaminidase	ISU2414	DK877_05395		SSU_RS05085	DK237_06130	DK235_05555	DK876_05550	DK878_06520	DK875_06085	DK877_05395	A7J09_07510	A7J10_06515	A7J08_04230
1003	HAD family hydrolase	ISU2414	DK877_05390		SSU_RS05090	DK237_06135	DK235_05560	DK876_05555	DK878_06525	DK875_06095	DK877_05390	A7J09_07515	A7J10_06520	A7J08_04225
1004	SDR family NAD(P)-dependent oxidoreductase	ISU2414	DK877_05385		SSU_RS05095	DK237_06140	DK235_05565	DK876_05560	DK878_06530	DK875_06100	DK877_05385	A7J09_07520	A7J10_06525	A7J08_04220
1005	mannonate dehydratase	ISU2414	DK877_05380		SSU_RS05100	DK237_06145	DK235_05570	DK876_05565	DK878_06535	DK875_06105	DK877_05380	A7J09_07525	A7J10_06530	A7J08_04215
1006	glucuronate isomerase	ISU2414	DK877_05375		SSU_RS05105	DK237_06150	DK235_05575	DK876_05570	DK878_06540	DK875_06110	DK877_05375	A7J09_07530	A7J10_06535	A7J08_04210
1007	2-dehydro-3-deoxyphosphogluconate aldolase	ISU2414	DK877_05370		SSU_RS05110	DK237_06155	DK235_05580	DK876_05575	DK878_06545	DK875_06115	DK877_05370	A7J09_07535	A7J10_06540	A7J08_04205
1008	FadR family transcriptional regulator	ISU1606	DK235_05585		SSU_RS05115	DK237_06160	DK235_05585	DK876_05580	DK878_06550	DK875_06120	DK877_05365	A7J09_07540	A7J10_06545	A7J08_04200
1009	beta-glucuronidase	ISU2414	DK877_05360		SSU_RS05120	DK237_06165	DK235_05590	DK876_05585	DK878_06555	DK875_06125	DK877_05360	A7J09_07545	A7J10_06550	A7J08_04195
1010	sugar kinase	ISU2414	DK877_05355		SSU_RS05125	DK237_06170	DK235_05595	DK876_05590	DK878_06560	DK875_06130	DK877_05355	A7J09_07550	A7J10_06555	A7J08_04190
1011	glucuronide permease	ISU2812	A7J09_07555		SSU_RS05130	DK237_06175	DK235_05600	DK876_05595	DK878_06565		DK877_05350	A7J09_07555	A7J10_06560	A7J08_04185
1012	DNA/RNA non-specific endonuclease	ISU2414	DK877_05340		SSU_RS05135	DK237_06180	DK235_05605	DK876_05600	DK878_06570	DK875_06140	DK877_05340	A7J09_07560	A7J10_06565	A7J08_04180
1013	DNA-directed RNA polymerase subunit beta	ISU1606	DK235_05610		SSU_RS05140	DK237_06185	DK235_05610	DK876_05605	DK878_06575	DK875_06145	DK877_05335	A7J09_07565	A7J10_06570	A7J08_04175
1014	UDP-N-acetylglucosamine 1-carboxyvinyltransferase	ISU1606	DK235_05615		SSU_RS05145	DK237_06190	DK235_05615	DK876_05610	DK878_06580	DK875_06150	DK877_05330		A7J10_06575	A7J08_04170
1015	DUF1146 domain-containing protein	ISU1606	DK235_05620		SSU_RS05150	DK237_06195	DK235_05620	DK876_05615	DK878_06585	DK875_06155	DK877_05325	A7J09_07575	A7J10_06580	A7J08_04165
1016	ATP synthase epsilon chain	ISU1606	DK235_05625		SSU_RS05155	DK237_06200	DK235_05625	DK876_05620	DK878_06590	DK875_06160	DK877_05320	A7J09_07580	A7J10_06585	A7J08_04160
1017	ATP synthase subunit beta	ISU1606	DK235_05630		SSU_RS05160	DK237_06205	DK235_05630	DK876_05625	DK878_06595	DK875_06165	DK877_05315	A7J09_07585	A7J10_06590	A7J08_04155
1018	ATP synthase subunit gamma	ISU1606	DK235_05635		SSU_RS05165	DK237_06210	DK235_05635	DK876_05630	DK878_06600	DK875_06170	DK877_05310	A7J09_07590	A7J10_06595	A7J08_04150
1019	ATP synthase subunit alpha	ISU1606	DK235_05640		SSU_RS05170	DK237_06215	DK235_05640	DK876_05635	DK878_06605	DK875_06175	DK877_05305	A7J09_07595	A7J10_06600	A7J08_04145
1020	ATP synthase subunit delta	ISU2414	DK877_05300		SSU_RS05175	DK237_06220	DK235_05645	DK876_05640	DK878_06610	DK875_06180	DK877_05300	A7J09_07600	A7J10_06605	A7J08_04140
1021	ATP synthase subunit B	ISU1606	DK235_05650		SSU_RS05180	DK237_06225	DK235_05650	DK876_05645	DK878_06615	DK875_06185	DK877_05295	A7J09_07605	A7J10_06610	A7J08_04135
1022	F0F1 ATP synthase subunit A	ISU2414	DK877_05290		SSU_RS05185	DK237_06230	DK235_05655	DK876_05650	DK878_06620	DK875_06190	DK877_05290	A7J09_07610	A7J10_06615	A7J08_04130
1023	F0F1 ATP synthase subunit C	ISU1606	DK235_05660		SSU_RS05190	DK237_06235	DK235_05660	DK876_05655	DK878_06625	DK875_06195	DK877_05285	A7J09_07615	A7J10_06620	A7J08_04125
1024	diacylglycerol kinase	ISU1606	DK235_05665		SSU_RS05195	DK237_06240	DK235_05665	DK876_05660	DK878_06630	DK875_06200	DK877_05280	A7J09_07620	A7J10_06625	A7J08_04120
1025	NAD-dependent DNA ligase LigA	ISU2414	DK877_05275		SSU_RS05200	DK237_06245	DK235_05670	DK876_05665	DK878_06635	DK875_06205	DK877_05275	A7J09_07625	A7J10_06630	A7J08_04115
1026	permease	ISU2912	A7J10_06635		SSU_RS05205	DK237_06250	DK235_05675	DK876_05670	DK878_06640	DK875_06210	DK877_05270	A7J09_07630	A7J10_06635	A7J08_04110
1027	TIGR03943 family protein	ISU2812	A7J09_07635		SSU_RS05210	DK237_06255	DK235_05680	DK876_05675	DK878_06645	DK875_06215	DK877_05265	A7J09_07635	A7J10_06640	A7J08_04105
1028	glucose-6-phosphate dehydrogenase	ISU2912	A7J10_06645		SSU_RS05215	DK237_06260	DK235_05685	DK876_05680	DK878_06650	DK875_06220	DK877_05260	A7J09_07640	A7J10_06645	A7J08_04100
1029	DNA alkylation repair protein	ISU2514	DK875_06225		SSU_RS05220	DK237_06265	DK235_05690	DK876_05685	DK878_06655	DK875_06225	DK877_05255	A7J09_07645	A7J10_06650	A7J08_04095
1030	N-acetyltransferase	ISU1606	DK235_05695		SSU_RS05225	DK237_06270	DK235_05695	DK876_05690	DK878_06660	DK875_06230	DK877_05250		A7J10_06655
1031	signal recognition particle-docking protein FtsY	ISU2414	DK877_05245		SSU_RS05230	DK237_06275	DK235_05700	DK876_05695	DK878_06665	DK875_06235	DK877_05245	A7J09_07650	A7J10_06660	A7J08_04090
1032	Cof-type HAD-IIB family hydrolase	ISU1606	DK235_05705		SSU_RS05235	DK237_06280	DK235_05705	DK876_05700	DK878_06670	DK875_06240	DK877_05240	A7J09_07655	A7J10_06665	A7J08_04085
1033	HAD family hydrolase	ISU1606	DK235_05710		SSU_RS05240	DK237_06285	DK235_05710	DK876_05705	DK878_06675	DK875_06245	DK877_05235	A7J09_07660	A7J10_06670	A7J08_04080
1034	chromosome segregation protein SMC	ISU2414	DK877_05230		SSU_RS05245	DK237_06290	DK235_05715	DK876_05710	DK878_06680	DK875_06250	DK877_05230	A7J09_07665	A7J10_06675	A7J08_04075
1035	ribonuclease III	ISU1606	DK235_05720		SSU_RS05250	DK237_06295	DK235_05720	DK876_05715	DK878_06685	DK875_06255	DK877_05225	A7J09_07670	A7J10_06680	A7J08_04070
1036	hypothetical protein	ISU2614	DK237_06300		SSU_RS05255	DK237_06300	DK235_05725	DK876_05720	DK878_06690	DK875_06260	DK877_05220	A7J09_07675		A7J08_04065
1037	ArsR family transcriptional regulator	ISU1606	DK235_05730		SSU_RS05260	DK237_06310	DK235_05730	DK876_05725	DK878_06700	DK875_06270	DK877_05210	A7J09_07680	A7J10_06700	A7J08_04055
1038	MFS transporter	ISU2414	DK877_05205		SSU_RS05265	DK237_06315	DK235_05735	DK876_05730	DK878_06705	DK875_06275	DK877_05205	A7J09_07685	A7J10_06705	A7J08_04050
1039	IS30 family transposase	ISU1606	DK235_05740		SSU_RS05270		DK235_05740	DK876_05735
1040	DUF1846 domain-containing protein	ISU1606	DK235_05745		SSU_RS05275	DK237_06320	DK235_05745	DK876_05740	DK878_06710	DK875_06280	DK877_05200	A7J09_07690	A7J10_06715	A7J08_04045
1041	phosphoenolpyruvate--protein phosphotransferase	ISU2414	DK877_05195		SSU_RS05280	DK237_06325	DK235_05750	DK876_05745	DK878_06715	DK875_06285	DK877_05195	A7J09_07700	A7J10_06735	A7J08_04040
1042	phosphocarrier protein HPr	ISU1606	DK235_05755		SSU_RS05285	DK237_06330	DK235_05755	DK876_05750	DK878_06720	DK875_06290	DK877_05190	A7J09_07705	A7J10_06740	A7J08_04035
1043	NADP-dependent isocitrate dehydrogenase	ISU2514	DK875_06295		SSU_RS05290	DK237_06335	DK235_05760	DK876_05755	DK878_06725	DK875_06295	DK877_05185	A7J09_07710	A7J10_06745	A7J08_04030
1044	citrate synthase	ISU2912	A7J10_06750		SSU_RS05295	DK237_06340	DK235_05765	DK876_05760	DK878_06730	DK875_06300	DK877_05180	A7J09_07715	A7J10_06750	A7J08_04025
1045	aconitate hydratase AcnA	ISU2414	DK877_05175		SSU_RS05300	DK237_06345	DK235_05770	DK876_05765	DK878_06735	DK875_06305	DK877_05175	A7J09_07720	A7J10_06755	A7J08_04020
1046	glutaredoxin-like protein NrdH	ISU2812	A7J09_07725		SSU_RS05305	DK237_06350	DK235_05775	DK876_05770	DK878_06740	DK875_06310	DK877_05170	A7J09_07725	A7J10_06760	A7J08_04015
1047	class 1b ribonucleoside-diphosphate reductase subunit alpha	ISU2414	DK877_05165		SSU_RS05310	DK237_06355	DK235_05780	DK876_05775	DK878_06745	DK875_06315	DK877_05165	A7J09_07730	A7J10_06765	A7J08_04010
1048	hypothetical protein	ISU1606	DK235_05785		SSU_RS05315		DK235_05785	DK876_05780
1049	class 1b ribonucleoside-diphosphate reductase subunit beta	ISU1606	DK235_05790		SSU_RS05320	DK237_06360	DK235_05790	DK876_05785	DK878_06750	DK875_06320	DK877_05160	A7J09_07735	A7J10_06770	A7J08_04005
1050	LacI family DNA-binding transcriptional regulator	ISU2414	DK877_05155		SSU_RS05325	DK237_06365	DK235_05795	DK876_05790	DK878_06755	DK875_06325	DK877_05155			A7J08_04000
1051	heparinase	ISU2514	DK875_06330		SSU_RS05330	DK237_06370	DK235_05800	DK876_05795	DK878_06760	DK875_06330	DK877_05150			A7J08_03995
1052	YSIRK-type signal peptide-containing protein	ISU2514	DK875_06350	FS	SSU_RS05350	DK237_06380	DK235_05820	DK876_05815	DK878_06770	DK875_06350	DK877_05140			A7J08_03990
1053	preprotein translocase subunit YajC	ISU2414	DK877_05135		SSU_RS05355	DK237_06385	DK235_05825	DK876_05820	DK878_06775	DK875_06360	DK877_05135			A7J08_03985
1054	PTS mannose/fructose/sorbose transporter family subunit IID	ISU1606	DK235_05830		SSU_RS05360	DK237_06390	DK235_05830	DK876_05825	DK878_06780	DK875_06365	DK877_05130			A7J08_03980
1055	PTS mannose/fructose/sorbose/N-acetylgalactosamine transporter subunit IIC	ISU1606	DK235_05835		SSU_RS05365	DK237_06395	DK235_05835	DK876_05830	DK878_06785	DK875_06370	DK877_05125			A7J08_03975
1056	PTS system mannose/fructose/N-acetylgalactosamine-transporter subunit IIB	ISU2414	DK877_05120		SSU_RS05370	DK237_06400	DK235_05840	DK876_05835	DK878_06790	DK875_06375	DK877_05120			A7J08_03970
1057	glucuronyl hydrolase	ISU2414	DK877_05115		SSU_RS05375	DK237_06405	DK235_05845	DK876_05840	DK878_06795	DK875_06380	DK877_05115			A7J08_03965
1058	PTS N-acetylgalactosamine transporter subunit IIA	ISU2514	DK875_06385		SSU_RS05380	DK237_06410	DK235_05850	DK876_05845	DK878_06800	DK875_06385	DK877_05110			A7J08_03960
1059	bifunctional 2-keto-4-hydroxyglutarate aldolase/2-keto-3-deoxy-6-phosphogluconate aldolase	ISU2414	DK877_05105		SSU_RS05385	DK237_06415	DK235_05855	DK876_05850	DK878_06805	DK875_06390	DK877_05105			A7J08_03955
1060	sugar kinase	SRD478	A7J08_03950		SSU_RS05390	DK237_06420	DK235_05860	DK876_05855	DK878_06810	DK875_06395	DK877_05100			A7J08_03950
1061	hypothetical protein	ISU2414	DK877_05095		SSU_RS05395	DK237_06425	DK235_05865	DK876_05860	DK878_06815	DK875_06400	DK877_05095			A7J08_03945
1062	gluconate 5-dehydrogenase	ISU2414	DK877_05090		SSU_RS05400	DK237_06430	DK235_05870	DK876_05865	DK878_06820	DK875_06405	DK877_05090			A7J08_03940
1063	IS110 family transposase	ISU2414	DK877_05085		SSU_RS05405	DK237_06435	DK235_05875	DK876_05870	DK878_06825	DK875_06410	DK877_05085			A7J08_03935
1064	CPBP family intramembrane metalloprotease	ISU2414	DK877_05080		SSU_RS05410	DK237_06440	DK235_05880	DK876_05875	DK878_06830	DK875_06415	DK877_05080		A7J10_06775	A7J08_03930
1065	hypothetical protein	SRD478	A7J08_03925		SSU_RS05415	DK237_06445	DK235_05885	DK876_05880	DK878_06835	DK875_06420	DK877_05075		A7J10_06780	A7J08_03925
1066	CPBP family intramembrane metalloprotease	ISU1606	DK235_05890		SSU_RS05420	DK237_06450	DK235_05890	DK876_05885	DK878_06840	DK875_06425	DK877_05070	A7J09_07745	A7J10_06785	A7J08_03920
1067	hypothetical protein	ISU1606	DK235_05895		SSU_RS05425	DK237_06455	DK235_05895	DK876_05890	DK878_06845	DK875_06430	DK877_05065	A7J09_07750	A7J10_06790	A7J08_03915
1068	DUF3169 family protein	ISU1606	DK235_05900		SSU_RS05430	DK237_06460	DK235_05900	DK876_05895	DK878_06850	DK875_06435	DK877_05060	A7J09_07760	A7J10_06800	A7J08_03910
1069	transcriptional regulator	ISU2912	A7J10_06805		SSU_RS05435	DK237_06465	DK235_05905	DK876_05900	DK878_06855	DK875_06440	DK877_05055	A7J09_07765	A7J10_06805	A7J08_03905
1070	DUF3267 domain-containing protein	ISU2514	DK875_06445		SSU_RS05440	DK237_06470	DK235_05910	DK876_05905	DK878_06860	DK875_06445		A7J09_07770	A7J10_06810	A7J08_03900
1071	hypothetical protein	ISU1606	DK235_05915		SSU_RS05445		DK235_05915	DK876_05910						A7J08_03895
1072	hypothetical protein	ISU2912	A7J10_06815		SSU_RS05450	DK237_06475	DK235_05920	DK876_05915	DK878_06865	DK875_06450	DK877_05045	A7J09_07775	A7J10_06815	A7J08_03890
1073	hypothetical protein	ISU1606	DK235_05925		SSU_RS05455		DK235_05925	DK876_05920
1074	alanine--tRNA ligase	ISU2614	DK237_06485		SSU_RS05460	DK237_06485	DK235_05930	DK876_05925	DK878_06875	DK875_06460	DK877_05035	A7J09_07785	A7J10_06830	A7J08_03885
1075	UDP-N-acetylenolpyruvoylglucosamine reductase	ISU2414	DK877_05030		SSU_RS05465	DK237_06490	DK235_05935	DK876_05930	DK878_06880	DK875_06465	DK877_05030	A7J09_07790	A7J10_06835	A7J08_03880
1076	foldase PrsA	ISU1606	DK235_05940		SSU_RS05470	DK237_06495	DK235_05940	DK876_05935	DK878_06885	DK875_06470	DK877_05025	A7J09_07795	A7J10_06840	A7J08_03875
1077	O-methyltransferase	ISU1606	DK235_05945		SSU_RS05475	DK237_06500	DK235_05945	DK876_05940	DK878_06890	DK875_06475	DK877_05020	A7J09_07800	A7J10_06845	A7J08_03870
1078	hypothetical protein	ISU1606	DK235_05950		SSU_RS05480	DK237_06505	DK235_05950	DK876_05945	DK878_06895	DK875_06480	DK877_05015	A7J09_07805	A7J10_06850	A7J08_03865
1079	hypothetical protein	ISU2414	DK877_05010		SSU_RS05485	DK237_06510	DK235_05955	DK876_05950	DK878_06900	DK875_06485	DK877_05010	A7J09_07810	A7J10_06855	A7J08_03860
1080	oligoendopeptidase F	ISU2414	DK877_05005		SSU_RS05490	DK237_06515	DK235_05960	DK876_05955	DK878_06905	DK875_06490	DK877_05005	A7J09_07815	A7J10_06860	A7J08_03855
1081	competence protein CoiA	ISU2414	DK877_05000		SSU_RS05495	DK237_06520	DK235_05965	DK876_05960	DK878_06910	DK875_06495	DK877_05000	A7J09_07820	A7J10_06865	A7J08_03850
1082	methionine--tRNA ligase	ISU1606	DK235_05970		SSU_RS05500	DK237_06525	DK235_05970	DK876_05965	DK878_06915	DK875_06500	DK877_04995	A7J09_07825	A7J10_06875	A7J08_03845
1083	DUF1361 domain-containing protein	ISU2414	DK877_04990		SSU_RS05505	DK237_06530	DK235_05975	DK876_05970	DK878_06920	DK875_06505	DK877_04990	A7J09_07830		A7J08_03840
1084	3-deoxy-7-phosphoheptulonate synthase	ISU1606	DK235_05985		SSU_RS05510	DK237_06540	DK235_05985	DK876_05980	DK878_06930	DK875_06515	DK877_04980	A7J09_07840	A7J10_06105	A7J08_03830
1085	3-deoxy-7-phosphoheptulonate synthase	ISU1606	DK235_05990		SSU_RS05515	DK237_06545	DK235_05990	DK876_05985	DK878_06935	DK875_06520	DK877_04975	A7J09_07845	A7J10_06110	A7J08_03825
1086	shikimate dehydrogenase	ISU2414	DK877_04970		SSU_RS05520	DK237_06550	DK235_05995	DK876_05990	DK878_06940	DK875_06525	DK877_04970		A7J10_06115	A7J08_03820
1087	3-dehydroquinate synthase	ISU2912	A7J10_06120		SSU_RS05525	DK237_06555	DK235_06000	DK876_05995	DK878_06945	DK875_06530	DK877_04965	A7J09_07855	A7J10_06120	A7J08_03815
1088	hypothetical protein	ISU1606	DK235_06005		SSU_RS10130	DK237_06560	DK235_06005	DK876_06000	DK878_06950	DK875_06535	DK877_04960	A7J09_07865		A7J08_03805
1089	ATP-binding cassette domain-containing protein	ISU2912	A7J10_06125		SSU_RS05530	DK237_06565	DK235_06010	DK876_06005	DK878_06955	DK875_06540	DK877_04955	A7J09_07890	A7J10_06125	A7J08_03800
1090	ABC transporter permease	ISU1606	DK235_06015		SSU_RS05535	DK237_06570	DK235_06015	DK876_06010	DK878_06960	DK875_06545	DK877_04950	A7J09_07895	A7J10_06130	A7J08_03795
1091	lipoprotein	ISU1606	DK235_06020		SSU_RS05540	DK237_06575	DK235_06020	DK876_06015	DK878_06965	DK875_06550	DK877_04945	A7J09_07900	A7J10_06135	A7J08_03790
1092	ABC transporter substrate-binding protein	ISU2514	DK875_06555		SSU_RS05545	DK237_06580	DK235_06025	DK876_06020	DK878_06970	DK875_06555	DK877_04940	A7J09_07905	A7J10_06140	A7J08_03785
1093	hypothetical protein	ISU1606	DK235_06030		SSU_RS05550		DK235_06030	DK876_06025						A7J08_03780
1094	tagatose-bisphosphate aldolase	ISU1606	DK235_06035		SSU_RS05555	DK237_06590	DK235_06035	DK876_06030	DK878_06980	DK875_06565	DK877_04930	A7J09_07910	A7J10_06150	A7J08_03775
1095	N-acetylglucosamine-6-phosphate deacetylase	ISU2514	DK875_06570		SSU_RS05560	DK237_06595	DK235_06040	DK876_06035	DK878_06985	DK875_06570	DK877_04925	A7J09_07915	A7J10_06155	A7J08_03770
1096	YlbF/YmcA family competence regulator	ISU1606	DK235_06045		SSU_RS05565	DK237_04215	DK235_06045	DK876_06040	DK878_07420	DK875_03475	DK877_07540	A7J09_07920	A7J10_06160	A7J08_03765
1097	prephenate dehydrogenase	ISU1606	DK235_06050		SSU_RS05570	DK237_04210	DK235_06050	DK876_06045	DK878_07425	DK875_03470	DK877_07545	A7J09_07925	A7J10_06165	A7J08_03760
1098	chorismate synthase	ISU1606	DK235_06055		SSU_RS05575	DK237_04205	DK235_06055	DK876_06050	DK878_07430	DK875_03465	DK877_07550	A7J09_07930	A7J10_06170	A7J08_03755
1099	type I 3-dehydroquinate dehydratase	ISU2414	DK877_07555		SSU_RS05580	DK237_04200	DK235_06060	DK876_06055	DK878_07435	DK875_03460	DK877_07555	A7J09_07935	A7J10_06175	A7J08_03750
1100	class I SAM-dependent rRNA methyltransferase	ISU1606	DK235_06065		SSU_RS05585	DK237_04195	DK235_06065	DK876_06060	DK878_07440	DK875_03455	DK877_07560	A7J09_07940	A7J10_06180	A7J08_03745
1101	LTA synthase family protein	ISU2414	DK877_07565		SSU_RS05590	DK237_04190	DK235_06070	DK876_06065	DK878_07445	DK875_03450	DK877_07565	A7J09_07945	A7J10_06185	A7J08_03740
1102	histidine triad protein	ISU2414	DK877_07570		SSU_RS05595	DK237_04185	DK235_06075	DK876_06070	DK878_07450	DK875_03445	DK877_07570	A7J09_07950	A7J10_06190	A7J08_03735
1103	50S ribosomal protein L20	ISU1606	DK235_06080		SSU_RS05600	DK237_04180	DK235_06080	DK876_06075	DK878_07455	DK875_03440	DK877_07575	A7J09_07955	A7J10_06205	A7J08_03730
1104	50S ribosomal protein L35	ISU1606	DK235_06085		SSU_RS05605	DK237_04175	DK235_06085	DK876_06080	DK878_07460	DK875_03435	DK877_07580	A7J09_07960	A7J10_06210	A7J08_03725
1105	translation initiation factor IF-3	ISU1606	DK235_06090		SSU_RS05610	DK237_04170	DK235_06090	DK876_06085	DK878_07465	DK875_03430	DK877_07585	A7J09_07965	A7J10_06215	A7J08_03720
1106	cytidylate kinase	ISU1606	DK235_06095		SSU_RS05615	DK237_04165	DK235_06095	DK876_06090	DK878_07470	DK875_03425	DK877_07590	A7J09_07970	A7J10_06220	A7J08_03715
1107	LysM domain-containing protein	ISU1606	DK235_06100		SSU_RS05620	DK237_04160	DK235_06100	DK876_06095	DK878_07475	DK875_03420	DK877_07595	A7J09_07975	A7J10_06225	A7J08_03710
1108	ferredoxin	ISU1606	DK235_06105		SSU_RS05625	DK237_04155	DK235_06105	DK876_06100	DK878_07480	DK875_03415	DK877_07600	A7J09_07980	A7J10_06230	A7J08_03705
1109	hypothetical protein	ISU2414	DK877_07605		SSU_RS05630	DK237_04150	DK235_06110	DK876_06105	DK878_07485	DK875_03410	DK877_07605	A7J09_07985	A7J10_06235	A7J08_03700
1110	glycosyltransferase	ISU1606	DK235_06115		SSU_RS05635	DK237_04145	DK235_06115	DK876_06110	DK878_07490	DK875_03405	DK877_07610	A7J09_07995	A7J10_06245	A7J08_03695
1111	DUF2304 domain-containing protein	ISU1606	DK235_06120		SSU_RS05640	DK237_04140	DK235_06120	DK876_06115	DK878_07495	DK875_03400	DK877_07615	A7J09_08000	A7J10_06250	A7J08_03690
1112	glycosyltransferase family 2 protein	ISU2414	DK877_07620		SSU_RS05645	DK237_04135	DK235_06125	DK876_06120	DK878_07500	DK875_03395	DK877_07620	A7J09_08005	A7J10_06255	A7J08_03685
1113	glycosyltransferase	ISU1606	DK235_06130		SSU_RS05650	DK237_04130	DK235_06130	DK876_06125	DK878_07505	DK875_03390	DK877_07625	A7J09_08010	A7J10_06260	A7J08_03680
1114	glycosyltransferase	ISU2912	A7J10_06265		SSU_RS05655	DK237_04125	DK235_06135	DK876_06130	DK878_07510	DK875_03385	DK877_07630	A7J09_08015	A7J10_06265	A7J08_03675
1115	glycosyltransferase family 2 protein	ISU2414	DK877_07635		SSU_RS05660	DK237_04120	DK235_06140	DK876_06135	DK878_07515	DK875_03380	DK877_07635	A7J09_08020	A7J10_06270	A7J08_03670
1116	glycosyltransferase family 8 protein	ISU2414	DK877_07640		SSU_RS05665	DK237_04115	DK235_06145	DK876_06140	DK878_07520	DK875_03375	DK877_07640	A7J09_08025	A7J10_06275	A7J08_03665
1117	DUF2142 domain-containing protein	ISU1606	DK235_06150		SSU_RS05670	DK237_04110	DK235_06150	DK876_06145	DK878_07525	DK875_03370	DK877_07645	A7J09_08030	A7J10_06280	A7J08_03660
1118	lipopolysaccharide biosynthesis protein	ISU2414	DK877_07650		SSU_RS05675	DK237_04105	DK235_06155	DK876_06150	DK878_07530	DK875_03365	DK877_07650	A7J09_08035	A7J10_06285	A7J08_03655
1119	rhamnan synthesis protein F	ISU2714	DK876_06155		SSU_RS05680	DK237_04100	DK235_06160	DK876_06155	DK878_07535	DK875_03360	DK877_07655	A7J09_08040	A7J10_06290	A7J08_03650
1120	ABC transporter ATP-binding protein	ISU1606	DK235_06165		SSU_RS05685	DK237_04095	DK235_06165	DK876_06160	DK878_07540	DK875_03355	DK877_07660	A7J09_08045	A7J10_06295	A7J08_03645
1121	ABC transporter permease	ISU1606	DK235_06170		SSU_RS05690	DK237_04090	DK235_06170	DK876_06165	DK878_07545	DK875_03350	DK877_07665	A7J09_08050	A7J10_06300	A7J08_03640
1122	glycosyltransferase family 2 protein	ISU2414	DK877_07670		SSU_RS05695	DK237_04085	DK235_06175	DK876_06170	DK878_07550	DK875_03345	DK877_07670	A7J09_08055	A7J10_06305	A7J08_03635
1123	glycosyltransferase family 1 protein	ISU2414	DK877_07675		SSU_RS05700	DK237_04080	DK235_06180	DK876_06175	DK878_07555	DK875_03340	DK877_07675	A7J09_08060	A7J10_06310	A7J08_03630
1124	LTA synthase family protein	ISU2514	DK875_03335		SSU_RS05705	DK237_04075	DK235_06185	DK876_06180	DK878_07560	DK875_03335	DK877_07680	A7J09_08065	A7J10_06315	A7J08_03625
1125	glucosaminidase	ISU1606	DK235_06190		SSU_RS05710	DK237_04070	DK235_06190	DK876_06185	DK878_07565	DK875_03330	DK877_07685	A7J09_08075	A7J10_06320	A7J08_03620
1126	N-acetylmuramoyl-L-alanine amidase	ISU2614	DK237_04065		SSU_RS05715	DK237_04065	DK235_06195	DK876_06190	DK878_07570	DK875_03325	DK877_07690	A7J09_08080	A7J10_06325	A7J08_03615
1127	LPXTG cell wall anchor domain-containing protein	ISU2414	DK877_07695		SSU_RS05720	DK237_04060	DK235_06200	DK876_06195	DK878_07575	DK875_03320	DK877_07695	A7J09_08085		A7J08_03610
1128	dTDP-4-dehydrorhamnose reductase	ISU2414	DK877_07700		SSU_RS05725	DK237_04055	DK235_06205	DK876_06200	DK878_07580	DK875_03315	DK877_07700	A7J09_08090	A7J10_06330	A7J08_03605
1129	dTDP-glucose 4,6-dehydratase	ISU1606	DK235_06210		SSU_RS05730	DK237_04050	DK235_06210	DK876_06205	DK878_07585	DK875_03310	DK877_07705	A7J09_08095	A7J10_06335	A7J08_03600
1130	phosphoribosylanthranilate isomerase	ISU1606	DK235_06215		SSU_RS05735	DK237_04045	DK235_06215	DK876_06210	DK878_07590	DK875_03305	DK877_07710	A7J09_08100	A7J10_06340	A7J08_03595
1131	dTDP-4-dehydrorhamnose 3,5-epimerase	ISU2414	DK877_07715		SSU_RS05740	DK237_04040	DK235_06220	DK876_06215	DK878_07595	DK875_03300	DK877_07715	A7J09_08105	A7J10_06345	A7J08_03590
1132	glucose-1-phosphate thymidylyltransferase	ISU2414	DK877_07720		SSU_RS05745	DK237_04035	DK235_06225	DK876_06220	DK878_07600	DK875_03295	DK877_07720	A7J09_08110	A7J10_06350	A7J08_03585
1133	Nif3-like dinuclear metal center hexameric protein	ISU2414	DK877_07730		SSU_RS05755	DK237_04025	DK235_06235	DK876_06230	DK878_07610	DK875_03285	DK877_07730	A7J09_08130	A7J10_06360	A7J08_03575
1134	tRNA (adenine-N(1))-methyltransferase	ISU2414	DK877_07735		SSU_RS05760	DK237_04020	DK235_06240	DK876_06235	DK878_07615	DK875_03280	DK877_07735	A7J09_08135	A7J10_06365	A7J08_03570
1135	DnaD domain protein	ISU2414	DK877_07740		SSU_RS05765	DK237_04015	DK235_06245	DK876_06240	DK878_07620	DK875_03275	DK877_07740	A7J09_08140	A7J10_06370	A7J08_03565
1136	homoserine O-succinyltransferase	ISU2912	A7J10_06375		SSU_RS05770	DK237_04010	DK235_06250	DK876_06245	DK878_07625	DK875_03270	DK877_07745	A7J09_08145	A7J10_06375	A7J08_03560
1137	adenine phosphoribosyltransferase	ISU1606	DK235_06255		SSU_RS05775	DK237_04005	DK235_06255	DK876_06250	DK878_07630	DK875_03265	DK877_07755	A7J09_08150	A7J10_06380	A7J08_03555
1138	DUF3114 domain-containing protein	ISU2414	DK877_07760		SSU_RS05785	DK237_04000	DK235_06265	DK876_06260	DK878_07635	DK875_03260	DK877_07760	A7J09_08155	A7J10_06385	A7J08_03550
1139	single-stranded-DNA-specific exonuclease RecJ	ISU2414	DK877_07765		SSU_RS05790	DK237_03995	DK235_06270	DK876_06265	DK878_07640	DK875_03255	DK877_07765	A7J09_08160	A7J10_06390	A7J08_03545
1140	cardiolipin synthase	ISU2414	DK877_07770		SSU_RS05795	DK237_03990	DK235_06275	DK876_06270	DK878_07645	DK875_03250	DK877_07770	A7J09_08165	A7J10_06395	A7J08_03540
1141	LPXTG cell wall anchor domain-containing protein	ISU2514	DK875_03245		SSU_RS05800	DK237_03985	DK235_06280	DK876_06275	DK878_07650	DK875_03245	DK877_07775	A7J09_08170		A7J08_03535
1142	SDR family NAD(P)-dependent oxidoreductase	ISU1606	DK235_06285		SSU_RS05805	DK237_03980	DK235_06285	DK876_06280	DK878_07655	DK875_03240	DK877_07780	A7J09_08175	A7J10_06405	A7J08_03530
1143	ribonuclease Z	ISU2414	DK877_07785		SSU_RS05810	DK237_03975	DK235_06290	DK876_06285	DK878_07660	DK875_03235	DK877_07785	A7J09_08180	A7J10_06410	A7J08_03525
1144	cystathionine beta-lyase	ISU2414	DK877_07790		SSU_RS05815	DK237_03970	DK235_06295	DK876_06290	DK878_07665	DK875_03230	DK877_07790	A7J09_08185	A7J10_06415	A7J08_03520
1145	GTPase HflX	ISU2414	DK877_07795		SSU_RS05820	DK237_03965	DK235_06300	DK876_06295	DK878_07670	DK875_03225	DK877_07795	A7J09_08190	A7J10_06420	A7J08_03515
1146	tRNA (adenosine(37)-N6)-dimethylallyltransferase MiaA	ISU2414	DK877_07800		SSU_RS05825	DK237_03960	DK235_06305	DK876_06300	DK878_07675	DK875_03220	DK877_07800	A7J09_08195	A7J10_06425	A7J08_03510
1147	DUF3042 family protein	ISU1606	DK235_06310		SSU_RS05830	DK237_03955	DK235_06310	DK876_06305	DK878_07680	DK875_03215	DK877_07805	A7J09_08200	A7J10_06430	A7J08_03505
1148	MFS transporter	ISU2414	DK877_07810		SSU_RS05835	DK237_03950	DK235_06315	DK876_06310	DK878_07685	DK875_03210	DK877_07810	A7J09_08215	A7J10_06435	A7J08_03500
1149	5-methyltetrahydropteroyltriglutamate-- homocysteine methyltransferase	ISU1606	DK235_06320		SSU_RS05840	DK237_03945	DK235_06320	DK876_06315	DK878_07690	DK875_03205	DK877_07815	A7J09_08220	A7J10_06440	A7J08_03495
1150	phosphate starvation-inducible protein PhoH	ISU1606	DK235_06325		SSU_RS05845	DK237_03940	DK235_06325	DK876_06320	DK878_07695	DK875_03190	DK877_07820	A7J09_08225	A7J10_02105	A7J08_03490
1151	YozE family protein	ISU1606	DK235_06330		SSU_RS05850	DK237_07185	DK235_06330	DK876_06325	DK878_04215	DK875_03185	DK877_04330	A7J09_08230	A7J10_02080	A7J08_03485
1152	DUF1801 domain-containing protein	ISU1606	DK235_06335		SSU_RS05855	DK237_07190	DK235_06335	DK876_06330	DK878_04210	DK875_03180	DK877_04325	A7J09_08235	A7J10_02075	A7J08_03480
1153	2-dehydropantoate 2-reductase	ISU2414	DK877_04320		SSU_RS05860	DK237_07195	DK235_06340	DK876_06335	DK878_04205	DK875_03175	DK877_04320	A7J09_08240	A7J10_02070	A7J08_03475
1154	RNA-binding protein	ISU2414	DK877_04315		SSU_RS05865	DK237_07200	DK235_06345	DK876_06340	DK878_04200	DK875_03170	DK877_04315	A7J09_08245	A7J10_02065	A7J08_03470
1155	ribosome-recycling factor	ISU1606	DK235_06350		SSU_RS05870	DK237_07205	DK235_06350	DK876_06345	DK878_04195	DK875_03165	DK877_04310	A7J09_08250	A7J10_02060	A7J08_03465
1156	UMP kinase	ISU1606	DK235_06355		SSU_RS05875	DK237_07210	DK235_06355	DK876_06350	DK878_04190	DK875_03160	DK877_04305	A7J09_08255	A7J10_02055	A7J08_03460
1157	polysaccharide biosynthesis protein	ISU1606	DK235_06360		SSU_RS05880	DK237_07215	DK235_06360	DK876_06355	DK878_04185	DK875_03155	DK877_04300	A7J09_08260	A7J10_02050	A7J08_03455
1158	glutathione-dependent disulfide-bond oxidoreductase	ISU2514	DK875_03145		SSU_RS05885	DK237_07225	DK235_06365	DK876_06360	DK878_04175	DK875_03145	DK877_04290	A7J09_08270	A7J10_02045	A7J08_03450
1159	hypothetical protein	ISU1606	DK235_06370		SSU_RS05890	DK237_07230	DK235_06370	DK876_06365	DK878_04170	DK875_03140	DK877_04285	A7J09_08275	A7J10_02040	A7J08_03445
1160	50S ribosomal protein L1	ISU1606	DK235_06375		SSU_RS05895	DK237_07235	DK235_06375	DK876_06370	DK878_04165	DK875_03135	DK877_04280	A7J09_08280	A7J10_02020	A7J08_03440
1161	50S ribosomal protein L11	ISU1606	DK235_06380		SSU_RS05900	DK237_07240	DK235_06380	DK876_06375	DK878_04160	DK875_03130	DK877_04275	A7J09_08285	A7J10_02015	A7J08_03435
1162	DUF3397 domain-containing protein	ISU1606	DK235_06385		SSU_RS05905	DK237_07245	DK235_06385	DK876_06380	DK878_04155	DK875_03125	DK877_04270	A7J09_08290	A7J10_02010	A7J08_03430
1163	VOC family protein	ISU2414	DK877_04265		SSU_RS05910	DK237_07250	DK235_06390	DK876_06385	DK878_04150	DK875_03120	DK877_04265	A7J09_08300	A7J10_02005	A7J08_03420
1164	DNA translocase FtsK	ISU1606	DK235_06395		SSU_RS05915	DK237_07255	DK235_06395	DK876_06390	DK878_04145	DK875_03115	DK877_04260	A7J09_08305	A7J10_02000	A7J08_03415
1165	glycoside hydrolase family 32 protein	ISU2514	DK875_03110		SSU_RS05920	DK237_07260	DK235_06400	DK876_06395	DK878_04140	DK875_03110	DK877_04255	A7J09_08310	A7J10_01995	A7J08_03410
1166	ABC transporter substrate-binding protein	ISU2414	DK877_04250		SSU_RS05925	DK237_07265	DK235_06405	DK876_06400	DK878_04135	DK875_03105	DK877_04250	A7J09_08315	A7J10_01990	A7J08_03405
1167	carbohydrate ABC transporter permease	ISU2812	A7J09_08320		SSU_RS05930	DK237_07275	DK235_06410	DK876_06405	DK878_04125	DK875_03095	DK877_04240	A7J09_08320	A7J10_01985	A7J08_03400
1168	sugar ABC transporter permease	ISU2812	A7J09_08325		SSU_RS05935	DK237_07280	DK235_06415	DK876_06410	DK878_04120	DK875_03090	DK877_04235	A7J09_08325	A7J10_01980	A7J08_03395
1169	LacI family transcriptional regulator	ISU2414	DK877_04230		SSU_RS05940	DK237_07285	DK235_06420	DK876_06415	DK878_04115	DK875_03085	DK877_04230	A7J09_08330	A7J10_01975	A7J08_03390
1170	glyoxalase/bleomycin resistance/extradiol dioxygenase family protein	ISU1606	DK235_06430		SSU_RS05950	DK237_07295	DK235_06430	DK876_06425	DK878_04105	DK875_03075	DK877_04220	A7J09_08340	A7J10_01965	A7J08_03380
1171	DUF2500 domain-containing protein	ISU2414	DK877_04215		SSU_RS05955	DK237_07300	DK235_06435	DK876_06430	DK878_04100	DK875_03070	DK877_04215	A7J09_08345	A7J10_01960	A7J08_03375
1172	peptidylprolyl isomerase	ISU1606	DK235_06440		SSU_RS05960	DK237_07305	DK235_06440	DK876_06435	DK878_04095	DK875_03065	DK877_04210	A7J09_08350	A7J10_01955	A7J08_03370
1173	ISL3 family transposase	ISU2414	DK877_04205		SSU_RS05965	DK237_07310	DK235_06445		DK878_04090	DK875_03060	DK877_04205
1174	peptide chain release factor 3	ISU2414	DK877_04200		SSU_RS05970	DK237_07315	DK235_06450	DK876_06445	DK878_04085	DK875_03055	DK877_04200	A7J09_08355	A7J10_07235	A7J08_03365
1175	HAD family hydrolase	ISU2514	DK875_03050		SSU_RS05975	DK237_07320	DK235_06455	DK876_06450	DK878_04080	DK875_03050	DK877_04195	A7J09_08360	A7J10_07240	A7J08_03360
1176	TIGR02206 family membrane protein	ISU1606	DK235_06460		SSU_RS05980	DK237_07325	DK235_06460	DK876_06455	DK878_04075	DK875_03045	DK877_04190	A7J09_08365	A7J10_07245	A7J08_03345
1177	UDP-N-acetylmuramoyl-tripeptide--D-alanyl-D- alanine ligase	ISU2414	DK877_04185		SSU_RS05985	DK237_07330	DK235_06465	DK876_06460	DK878_04070	DK875_03040	DK877_04185	A7J09_08370	A7J10_07250	A7J08_03330
1178	OsmC family peroxiredoxin	ISU1606	DK235_06470		SSU_RS05990	DK237_07350	DK235_06470	DK876_06465	DK878_04050	DK875_03020	DK877_04165	A7J09_08375	A7J10_07265	A7J08_03325
1179	D-alanine--D-alanine ligase	ISU1606	DK235_06475		SSU_RS05995	DK237_07355	DK235_06475	DK876_06470	DK878_04045	DK875_03015	DK877_04160	A7J09_08380	A7J10_07270	A7J08_03320
1180	recombination protein RecR	ISU2414	DK877_04155		SSU_RS06000	DK237_07360	DK235_06480	DK876_06475	DK878_04040	DK875_03010	DK877_04155	A7J09_08385	A7J10_07275	A7J08_03315
1181	penicillin-binding protein 2	ISU2414	DK877_04150		SSU_RS06005	DK237_07365	DK235_06485	DK876_06480	DK878_04035	DK875_03005	DK877_04150	A7J09_08390	A7J10_07280	A7J08_03310
1182	ABC transporter ATP-binding protein	ISU2414	DK877_04145		SSU_RS06010	DK237_07370	DK235_06490	DK876_06485	DK878_04030	DK875_03000	DK877_04145	A7J09_08395	A7J10_07285
1183	ATP-binding cassette domain-containing protein	ISU1606	DK235_06495		SSU_RS06015		DK235_06495	DK876_06490
1184	MBL fold metallo-hydrolase	ISU2414	DK877_04130		SSU_RS06020	DK237_07385	DK235_06500	DK876_06495	DK878_04015	DK875_02985	DK877_04130	A7J09_08410	A7J10_07290	A7J08_03300
1185	cell wall metabolism sensor histidine kinase VicK	SRD478	A7J08_03295		SSU_RS06025	DK237_07390	DK235_06505	DK876_06500	DK878_04010	DK875_02980	DK877_04125	A7J09_08415	A7J10_07295	A7J08_03295
1186	DNA-binding response regulator	ISU1606	DK235_06510		SSU_RS06030	DK237_07395	DK235_06510	DK876_06505	DK878_04005	DK875_02975	DK877_04120	A7J09_08420	A7J10_07300	A7J08_03290
1187	amino acid ABC transporter ATP-binding protein	ISU2414	DK877_04115		SSU_RS06035	DK237_07400	DK235_06515	DK876_06510	DK878_04000	DK875_02970	DK877_04115	A7J09_08425	A7J10_07305	A7J08_03285
1188	glutamine ABC transporter substrate-binding protein	ISU2414	DK877_04110		SSU_RS06040	DK237_07405	DK235_06520	DK876_06515	DK878_03995	DK875_02965	DK877_04110	A7J09_08430	A7J10_07310	A7J08_03280
1189	amino acid ABC transporter permease	ISU2414	DK877_04105		SSU_RS06045	DK237_07410	DK235_06525	DK876_06520	DK878_03990	DK875_02960	DK877_04105	A7J09_08435	A7J10_07315	A7J08_03275
1190	amino acid ABC transporter permease	ISU2912	A7J10_07320		SSU_RS06050	DK237_07415	DK235_06530	DK876_06525	DK878_03985	DK875_02955	DK877_04100	A7J09_08440	A7J10_07320	A7J08_03270
1191	threonine--tRNA ligase	ISU2414	DK877_04095		SSU_RS06055	DK237_07420	DK235_06535	DK876_06530	DK878_03980	DK875_02950	DK877_04095	A7J09_08455	A7J10_07330	A7J08_03260
1192	MazG-like protein	ISU2414	DK877_04090		SSU_RS06060	DK237_07425	DK235_06540	DK876_06535	DK878_03975	DK875_02945	DK877_04090	A7J09_08460	A7J10_07335	A7J08_03255
1193	hypothetical protein	ISU1606	DK235_06545		SSU_RS06065	DK237_07430	DK235_06545	DK876_06540	DK878_03970	DK875_02940	DK877_04085	A7J09_08465	A7J10_07345	A7J08_03250
1194	glycosyltransferase family 4 protein	ISU1606	DK235_06550		SSU_RS06070	DK237_07435	DK235_06550	DK876_06545	DK878_03965	DK875_02935	DK877_04080	A7J09_08470	A7J10_07350	A7J08_03245
1195	glycosyltransferase	SRD478	A7J08_03240		SSU_RS06075	DK237_07440	DK235_06555	DK876_06550	DK878_03960	DK875_02930	DK877_04075	A7J09_08475	A7J10_07355	A7J08_03240
1196	LPXTG cell wall anchor domain-containing protein	ISU2614	DK237_07445		SSU_RS06080	DK237_07445	DK235_06560	DK876_06555	DK878_03955	DK875_02925	DK877_04070	A7J09_08480		A7J08_03235
1197	catabolite control protein A	ISU2414	DK877_04065		SSU_RS06085	DK237_07450	DK235_06565	DK876_06560	DK878_03950	DK875_02920	DK877_04065	A7J09_08485	A7J10_07375	A7J08_03230
1198	aminopeptidase P family protein	SRD478	A7J08_03225		SSU_RS06090	DK237_07455	DK235_06570	DK876_06565	DK878_03945	DK875_02915	DK877_04060	A7J09_08490	A7J10_07380	A7J08_03225
1199	tRNA guanosine(34) transglycosylase Tgt	ISU2414	DK877_04050		SSU_RS06095	DK237_07465	DK235_06575	DK876_06570	DK878_03935	DK875_02905	DK877_04050	A7J09_04115	A7J10_07435	A7J08_03220
1200	DUF975 family protein	ISU1606	DK235_06580		SSU_RS06100	DK237_07470	DK235_06580	DK876_06575	DK878_03930	DK875_02900	DK877_04045	A7J09_04110	A7J10_07440	A7J08_03215
1201	CoA-binding protein	ISU2812	A7J09_04105		SSU_RS06105	DK237_07475	DK235_06585	DK876_06580	DK878_03925	DK875_02895	DK877_04040	A7J09_04105	A7J10_07445	A7J08_03205
1202	glucose-6-phosphate isomerase	SRD478	A7J08_03200		SSU_RS06110	DK237_07480	DK235_06590	DK876_06585	DK878_03920	DK875_02890	DK877_04035	A7J09_04100	A7J10_07450	A7J08_03200
1203	DNA polymerase I	ISU2414	DK877_04030		SSU_RS06115	DK237_07485	DK235_06595	DK876_06590	DK878_03915	DK875_02885	DK877_04030	A7J09_04095	A7J10_07455	A7J08_03195
1204	hypothetical protein	ISU2414	DK877_04025		SSU_RS06120	DK237_07490	DK235_06600	DK876_06595	DK878_03910	DK875_02880	DK877_04025	A7J09_04090	A7J10_07460
1205	ABC transporter permease	ISU2414	DK877_04005		SSU_RS06125	DK237_07510	DK235_06605	DK876_06600	DK878_03890	DK875_02860	DK877_04005	A7J09_04085	A7J10_07470	A7J08_03190
1206	ABC transporter ATP-binding protein	ISU1606	DK235_06610		SSU_RS06130	DK237_07515	DK235_06610	DK876_06605	DK878_03885	DK875_02855	DK877_04000	A7J09_04080	A7J10_07475	A7J08_03185
1207	helicase BlpT	ISU2414	DK877_03995		SSU_RS06135	DK237_07520	DK235_06615	DK876_06610	DK878_03880	DK875_02850	DK877_03995	A7J09_04075	A7J10_07480	A7J08_03180
1208	thiol peroxidase	ISU2714	DK876_06615		SSU_RS06140	DK237_07525	DK235_06620	DK876_06615	DK878_03875	DK875_02845	DK877_03990	A7J09_04070	A7J10_07510	A7J08_03175
1209	copper-translocating P-type ATPase	ISU2414	DK877_03985		SSU_RS06145	DK237_07530	DK235_06625	DK876_06620	DK878_03870	DK875_02840	DK877_03985	A7J09_04065	A7J10_07525	A7J08_03170
1210	LPXTG cell wall anchor domain-containing protein	ISU2514	DK875_02835		SSU_RS06150	DK237_07535	DK235_06630	DK876_06625	DK878_03865	DK875_02835	DK877_03980	A7J09_04060	A7J10_07530	A7J08_03165
1211	tellurite resistance methyltransferase TehB	ISU2812	A7J09_04055		SSU_RS06155	DK237_07540	DK235_06635	DK876_06630	DK878_03860	DK875_02830	DK877_03975	A7J09_04055	A7J10_07535	A7J08_03160
1212	Zn-dependent alcohol dehydrogenase	ISU1606	DK235_06640		SSU_RS06160	DK237_07545	DK235_06640	DK876_06635	DK878_03855	DK875_02825	DK877_03970	A7J09_04050	A7J10_07540	A7J08_03155
1213	SsrA-binding protein SmpB	ISU2414	DK877_03965		SSU_RS06165	DK237_07550	DK235_06645	DK876_06640	DK878_03850	DK875_02820	DK877_03965	A7J09_04045	A7J10_07560	A7J08_03150
1214	ribonuclease R	ISU2414	DK877_03960		SSU_RS06170	DK237_07555	DK235_06650	DK876_06645	DK878_03845	DK875_02815	DK877_03960	A7J09_04040	A7J10_07565	A7J08_03145
1215	hypothetical protein	ISU2414	DK877_03955		SSU_RS10140	DK237_07560	DK235_06655	DK876_06650	DK878_03840	DK875_02810	DK877_03955	A7J09_04035	A7J10_07570
1216	preprotein translocase subunit SecG	ISU2414	DK877_03950		SSU_RS06175	DK237_07565	DK235_06660	DK876_06655	DK878_03835	DK875_02805	DK877_03950	A7J09_04030	A7J10_07575	A7J08_03140
1217	50S ribosomal protein L33	ISU1606	DK235_06665		SSU_RS06180	DK237_07570	DK235_06665	DK876_06660	DK878_03830	DK875_02800	DK877_03945	A7J09_04025	A7J10_07580	A7J08_03135
1218	MFS transporter	ISU1606	DK235_06670		SSU_RS06185	DK237_07575	DK235_06670	DK876_06665	DK878_03825	DK875_02795	DK877_03940	A7J09_04020	A7J10_07585	A7J08_03130
1219	dephospho-CoA kinase	ISU2414	DK877_03935		SSU_RS06190	DK237_07580	DK235_06675	DK876_06670	DK878_03820	DK875_02790	DK877_03935	A7J09_04015	A7J10_07590	A7J08_03125
1220	DNA-formamidopyrimidine glycosylase	ISU2414	DK877_03930		SSU_RS06195	DK237_07585	DK235_06680	DK876_06675	DK878_03815	DK875_02785	DK877_03930	A7J09_04010	A7J10_07595	A7J08_03120
1221	GTPase Era	ISU1606	DK235_06685		SSU_RS06200	DK237_07590	DK235_06685	DK876_06680	DK878_03810	DK875_02780	DK877_03925	A7J09_04005	A7J10_07600	A7J08_03115
1222	diacylglycerol kinase family protein	ISU2414	DK877_03920		SSU_RS06205	DK237_07595	DK235_06690	DK876_06685	DK878_03805	DK875_02775	DK877_03920	A7J09_04000	A7J10_07605	A7J08_03110
1223	endoribonuclease YbeY	ISU1606	DK235_06695		SSU_RS06210	DK237_07600	DK235_06695	DK876_06690	DK878_03800	DK875_02770	DK877_03915	A7J09_03995	A7J10_07610	A7J08_03105
1224	MurR/RpiR family transcriptional regulator	ISU2414	DK877_03910		SSU_RS06215	DK237_07605	DK235_06700	DK876_06695	DK878_03795	DK875_02765	DK877_03910	A7J09_03990	A7J10_07615	A7J08_03100
1225	PTS glucose transporter subunit IIBC	ISU1606	DK235_06705		SSU_RS06220	DK237_07610	DK235_06705	DK876_06700	DK878_03790	DK875_02760	DK877_03905	A7J09_03985	A7J10_07620	A7J08_03090
1226	N-acetylmannosamine-6-phosphate 2-epimerase	ISU2414	DK877_03900		SSU_RS06225	DK237_07615	DK235_06710	DK876_06705	DK878_03785	DK875_02755	DK877_03900	A7J09_03980	A7J10_07625	A7J08_03085
1227	cholesterol-dependent cytolysin suilysin	ISU1606	DK235_06715		SSU_RS06230		DK235_06715	DK876_06710				A7J09_03975		A7J08_03080
1228	HAD family hydrolase	ISU2414	DK877_03890		SSU_RS06235	DK237_07625	DK235_06720	DK876_06715	DK878_03775	DK875_02740	DK877_03890	A7J09_03970	A7J10_07635	A7J08_03075
1229	ABC transporter ATP-binding protein	ISU2414	DK877_03885		SSU_RS06240	DK237_07630	DK235_06725	DK876_06720	DK878_03770	DK875_02735	DK877_03885	A7J09_03965	A7J10_07640	A7J08_03070
1230	ABC transporter ATP-binding protein	ISU1606	DK235_06730		SSU_RS06245	DK237_07635	DK235_06730	DK876_06725	DK878_03765	DK875_02730	DK877_03880	A7J09_03960	A7J10_07645	A7J08_03065
1231	hypothetical protein	ISU1606	DK235_06735		SSU_RS10145		DK235_06735	DK876_06730					A7J10_07650
1232	ferrous iron transport protein A	ISU2414	DK877_03870		SSU_RS06260	DK237_07645	DK235_06745	DK876_06740	DK878_03750	DK875_07820	DK877_03870	A7J09_03945	A7J10_07980	A7J08_03030
1233	ferrous iron transport protein B	ISU2514	DK875_07825		SSU_RS06265	DK237_07650	DK235_06750	DK876_06745	DK878_03745	DK875_07825	DK877_03865	A7J09_03940	A7J10_07985	A7J08_03025
1234	FeoB-associated Cys-rich membrane protein	ISU1606	DK235_06755			DK237_07655	DK235_06755	DK876_06750	DK878_03740	DK875_07830	DK877_03860	A7J09_03935	A7J10_07990	A7J08_03020
1235	ABC transporter permease	ISU1606	DK235_06760		SSU_RS06270	DK237_07660	DK235_06760	DK876_06755	DK878_03735	DK875_07835	DK877_03855	A7J09_03930	A7J10_07995	A7J08_03015
1236	cell division ATP-binding protein FtsE	ISU1606	DK235_06765		SSU_RS06275	DK237_07665	DK235_06765	DK876_06760	DK878_03730	DK875_07840	DK877_03850	A7J09_03925	A7J10_08000	A7J08_03010
1237	peptide chain release factor 2	ISU1606	DK235_06770	FS	SSU_RS06280	DK237_07670	DK235_06770	DK876_06765	DK878_03725	DK875_07845	DK877_03845	A7J09_03920	A7J10_08005	A7J08_03005
1238	VanZ family protein	ISU1606	DK235_06780		SSU_RS06290	DK237_07680	DK235_06780	DK876_06775	DK878_03715	DK875_07855	DK877_03835	A7J09_03910	A7J10_08015	A7J08_02995
1239	TM2 domain-containing protein	ISU1606	DK235_06785		SSU_RS06295	DK237_07685	DK235_06785	DK876_06780	DK878_03710	DK875_07860	DK877_03830	A7J09_03905	A7J10_08025	A7J08_02990
1240	hypothetical protein	ISU2414	DK877_03825	FS	SSU_RS06300	DK237_07690	DK235_06790	DK876_06785	DK878_03705	DK875_07865	DK877_03825	A7J09_03900	A7J10_08030	A7J08_02985
1241	cation-translocating P-type ATPase	ISU2714	DK876_06795		SSU_RS06305	DK237_07695	DK235_06800	DK876_06795	DK878_03700	DK875_07880	DK877_03820	A7J09_03890	A7J10_08040	A7J08_02980
1242	IS30 family transposase	ISU1606	DK235_06805		SSU_RS06310		DK235_06805	DK876_06800
1243	TVP38/TMEM64 family protein	ISU1606	DK235_06820		SSU_RS06320	DK237_06705	DK235_06820	DK876_06815	DK878_04695	DK875_06860	DK877_04815	A7J09_05545	A7J10_03420	A7J08_06630
1244	metal-sulfur cluster assembly factor	ISU1606	DK235_06840		SSU_RS06340	DK237_06725	DK235_06840	DK876_06835	DK878_04675	DK875_06880	DK877_04795	A7J09_05525	A7J10_03375	A7J08_06640
1245	RNA polymerase sigma factor RpoD	ISU1606	DK235_06845		SSU_RS06345	DK237_06730	DK235_06845	DK876_06840	DK878_04670	DK875_06885	DK877_04790	A7J09_05520	A7J10_03370	A7J08_06645
1246	DNA primase	ISU2414	DK877_04785		SSU_RS06350	DK237_06735	DK235_06850	DK876_06845	DK878_04665	DK875_06890	DK877_04785	A7J09_05515	A7J10_03365	A7J08_06650
1247	large conductance mechanosensitive channel protein MscL	ISU1606	DK235_06855		SSU_RS06355	DK237_06740	DK235_06855	DK876_06850	DK878_04660	DK875_06895	DK877_04780	A7J09_05510	A7J10_03360	A7J08_06655
1248	UDP-glucose 4-epimerase GalE	ISU2414	DK877_04770		SSU_RS06360	DK237_06750	DK235_06860	DK876_06855	DK878_04650	DK875_06905	DK877_04770	A7J09_05505	A7J10_03355	A7J08_06660
1249	30S ribosomal protein S21	ISU1606	DK235_06865		SSU_RS06365	DK237_06755	DK235_06865	DK876_06860	DK878_04645	DK875_06910	DK877_04765	A7J09_05500	A7J10_03350	A7J08_06665
1250	TIGR01906 family membrane protein	ISU1606	DK235_06870		SSU_RS06370	DK237_06760	DK235_06870	DK876_06865	DK878_04640	DK875_06915	DK877_04760	A7J09_05495	A7J10_03345	A7J08_06670
1251	TIGR01457 family HAD-type hydrolase	ISU1606	DK235_06875		SSU_RS06375	DK237_06765	DK235_06875	DK876_06870	DK878_04635	DK875_06920	DK877_04755	A7J09_05490	A7J10_03340	A7J08_06675
1252	NUDIX domain-containing protein	ISU1606	DK235_06880		SSU_RS06380	DK237_06770	DK235_06880	DK876_06875	DK878_04630	DK875_06925	DK877_04750		A7J10_03335	A7J08_06680
1253	acyl-[acyl-carrier-protein] thioesterase	ISU1606	DK235_06885		SSU_RS06385	DK237_06775	DK235_06885	DK876_06880	DK878_04625	DK875_06930	DK877_04745	A7J09_05480		A7J08_06685
1254	oxygen-independent coproporphyrinogen III oxidase	ISU2414	DK877_04740		SSU_RS06390	DK237_06780	DK235_06890	DK876_06885	DK878_04620	DK875_06935	DK877_04740	A7J09_05475	A7J10_03325	A7J08_06690
1255	teicoplanin resistance protein VanZ	ISU2414	DK877_04735		SSU_RS10170	DK237_06785	DK235_06895	DK876_06890	DK878_04615	DK875_06940	DK877_04735			A7J08_06695
1256	glycogen/starch/alpha-glucan family phosphorylase	ISU1606	DK235_06900		SSU_RS06395	DK237_06790	DK235_06900	DK876_06895	DK878_04610	DK875_06945	DK877_04730	A7J09_05445	A7J10_03295	A7J08_06700
1257	purine-nucleoside phosphorylase	ISU2414	DK877_04725		SSU_RS06400	DK237_06795	DK235_06905	DK876_06900	DK878_04605	DK875_06950	DK877_04725	A7J09_05440	A7J10_03290	A7J08_06705
1258	purine-nucleoside phosphorylase	ISU1606	DK235_06910		SSU_RS06405	DK237_06800	DK235_06910	DK876_06905	DK878_04600	DK875_06955	DK877_04720	A7J09_05435	A7J10_03285	A7J08_06710
1259	ArsC family transcriptional regulator	ISU2414	DK877_04715		SSU_RS06410	DK237_06805	DK235_06915	DK876_06910	DK878_04595	DK875_06960	DK877_04715	A7J09_05430	A7J10_03280	A7J08_06715
1260	phosphopentomutase	ISU1606	DK235_06920		SSU_RS06415	DK237_06810	DK235_06920	DK876_06915	DK878_04590	DK875_06965	DK877_04710	A7J09_05425	A7J10_03275	A7J08_06720
1261	ribose-5-phosphate isomerase RpiA	ISU2514	DK875_06970		SSU_RS06420	DK237_06815	DK235_06925	DK876_06920	DK878_04585	DK875_06970	DK877_04705	A7J09_05420	A7J10_03270	A7J08_06725
1262	restriction endonuclease subunit S	ISU1606	DK235_06930		SSU_RS06425		DK235_06930	DK876_06925
1263	restriction endonuclease subunit S	ISU1606	DK235_06935		SSU_RS06430		DK235_06935	DK876_06930
1264	SAM-dependent DNA methyltransferase	ISU1606	DK235_06940		SSU_RS06435		DK235_06940	DK876_06935
1265	restriction endonuclease subunit R	ISU1606	DK235_06945		SSU_RS06440		DK235_06945	DK876_06940
1266	tRNA uridine-5-carboxymethylaminomethyl(34) synthesis GTPase MnmE	ISU2414	DK877_04680		SSU_RS06445	DK237_06840	DK235_06950	DK876_06945	DK878_04560	DK875_07000	DK877_04680	A7J09_05410	A7J10_03260	A7J08_06750
1267	hypothetical protein	ISU1606	DK235_06955		SSU_RS06450		DK235_06955	DK876_06950		DK875_07005		A7J09_05405	A7J10_03255
1268	hypothetical protein	ISU1606	DK235_06960		SSU_RS06455	DK237_06850	DK235_06960	DK876_06955	DK878_04550	DK875_07010	DK877_04670			A7J08_06760
1269	flotillin family protein	ISU2414	DK877_04665		SSU_RS06460	DK237_06855	DK235_06965	DK876_06960	DK878_04545	DK875_07015	DK877_04665			A7J08_06765
1270	LemA family protein	ISU2414	DK877_04660		SSU_RS06465	DK237_06860	DK235_06970	DK876_06965	DK878_04540	DK875_07020	DK877_04660	A7J09_05400	A7J10_03250	A7J08_06770
1271	TPM domain-containing protein	ISU2414	DK877_04655		SSU_RS06470	DK237_06865	DK235_06975	DK876_06970	DK878_04535	DK875_07025	DK877_04655	A7J09_05395	A7J10_03245	A7J08_06775
1272	uracil-DNA glycosylase family protein	ISU1606	DK235_06980		SSU_RS06475	DK237_06870	DK235_06980	DK876_06975	DK878_04530	DK875_07030	DK877_04650	A7J09_05390	A7J10_03240	A7J08_06780
1273	GNAT family N-acetyltransferase	ISU2414	DK877_04645		SSU_RS06480	DK237_06875	DK235_06985	DK876_06980	DK878_04525	DK875_07035	DK877_04645	A7J09_05385	A7J10_03235	A7J08_06785
1274	dipeptidase PepV	ISU2414	DK877_04640		SSU_RS06485	DK237_06880	DK235_06990	DK876_06985	DK878_04520	DK875_07040	DK877_04640	A7J09_05375	A7J10_03230	A7J08_06790
1275	serine/threonine transporter SstT	ISU2414	DK877_04630		SSU_RS06490	DK237_06885	DK235_06995	DK876_06990	DK878_04515	DK875_07050	DK877_04630	A7J09_05370	A7J10_03225	A7J08_06800
1276	hypothetical protein	ISU1606	DK235_07000		SSU_RS06495		DK235_07000	DK876_06995
1277	hypothetical protein	ISU1606	DK235_07005		SSU_RS06500		DK235_07005	DK876_07000
1278	hypothetical protein	ISU1606	DK235_07010		SSU_RS06505		DK235_07010	DK876_07005
1279	class I SAM-dependent methyltransferase	ISU2414	DK877_04625		SSU_RS06510	DK237_06890	DK235_07015	DK876_07010	DK878_04510	DK875_07055	DK877_04625			A7J08_06805
1280	ABC transporter ATP-binding protein	ISU2414	DK877_04620		SSU_RS06515	DK237_06895	DK235_07020	DK876_07015	DK878_04505	DK875_07060	DK877_04620	A7J09_05365	A7J10_03220	A7J08_06810
1281	phosphoglucosamine mutase	ISU2514	DK875_07065		SSU_RS06520	DK237_06900	DK235_07025	DK876_07020	DK878_04500	DK875_07065	DK877_04615	A7J09_05360	A7J10_03215	A7J08_06815
1282	hypothetical protein	ISU1606	DK235_07030		SSU_RS06525	DK237_06905	DK235_07030	DK876_07025	DK878_04495	DK875_07070	DK877_04610	A7J09_05355	A7J10_03210	A7J08_06820
1283	TIGR00159 family protein	ISU2414	DK877_04605		SSU_RS06530	DK237_06910	DK235_07035	DK876_07030	DK878_04490	DK875_07075	DK877_04605	A7J09_05350	A7J10_03205	A7J08_06825
1284	Mur ligase family protein	ISU2812	A7J09_05345		SSU_RS06535	DK237_06915	DK235_07040	DK876_07035	DK878_04485	DK875_07080	DK877_04600	A7J09_05345	A7J10_03200	A7J08_06830
1285	glutamine amidotransferase	ISU1606	DK235_07045		SSU_RS06540	DK237_06920	DK235_07045	DK876_07040	DK878_04480	DK875_07085	DK877_04595	A7J09_05340	A7J10_03195	A7J08_06835
1286	hypothetical protein	ISU1606	DK235_07050		SSU_RS10175		DK235_07050	DK876_07045
1287	methyltransferase domain-containing protein	ISU2414	DK877_04590		SSU_RS06545	DK237_06925	DK235_07055	DK876_07050	DK878_04475	DK875_07090	DK877_04590	A7J09_05335	A7J10_03185	A7J08_06845
1288	DUF3955 domain-containing protein	ISU1606	DK235_07060		SSU_RS06550		DK235_07060	DK876_07055				A7J09_05330	A7J10_03180
1289	hypothetical protein	ISU1606	DK235_07065		SSU_RS06555		DK235_07065	DK876_07060				A7J09_05325	A7J10_03175
1290	ABC transporter ATP-binding protein	ISU2414	DK877_04580		SSU_RS06560	DK237_06935	DK235_07070	DK876_07065	DK878_04465	DK875_07100	DK877_04580	A7J09_05320	A7J10_03170	A7J08_06855
1291	hypothetical protein	ISU1606	DK235_07075		SSU_RS06565	DK237_06940	DK235_07075	DK876_07070	DK878_04460	DK875_07105	DK877_04575	A7J09_05195	A7J10_03020	A7J08_06860
1292	protease	ISU2514	DK875_07110		SSU_RS06570	DK237_06945	DK235_07080	DK876_07075	DK878_04455	DK875_07110	DK877_04570
1293	esterase family protein	ISU2414	DK877_04565		SSU_RS06575	DK237_06950	DK235_07085	DK876_07080	DK878_04450	DK875_07115	DK877_04565	A7J09_05180	A7J10_03005	A7J08_06870
1294	ribonuclease J	ISU1606	DK235_07090		SSU_RS06580	DK237_06955	DK235_07090	DK876_07085	DK878_04445	DK875_07120	DK877_04560	A7J09_05175	A7J10_03000	A7J08_06875
1295	lipoprotein	ISU1606	DK235_07100		SSU_RS06585	DK237_06960	DK235_07100	DK876_07095	DK878_04440	DK875_07125	DK877_04555	A7J09_05170	A7J10_02990	A7J08_06890
1296	prolyl-tRNA synthetase associated domain-containing protein	ISU2414	DK877_04550		SSU_RS06590	DK237_06965	DK235_07105	DK876_07100	DK878_04435	DK875_07140	DK877_04550		A7J10_02985	A7J08_06895
1297	ATP-binding cassette domain-containing protein	ISU2414	DK877_04545		SSU_RS06595	DK237_06970	DK235_07110	DK876_07105	DK878_04430	DK875_07145	DK877_04545	A7J09_05155	A7J10_02980	A7J08_06900
1298	ABC transporter permease	ISU2912	A7J10_02975		SSU_RS06600	DK237_06975	DK235_07115	DK876_07110	DK878_04425	DK875_07150	DK877_04540	A7J09_05150	A7J10_02975	A7J08_06905
1299	peptide ABC transporter substrate-binding protein	ISU2414	DK877_04535		SSU_RS06605	DK237_06980	DK235_07120	DK876_07115	DK878_04420	DK875_07155	DK877_04535	A7J09_05145	A7J10_02970	A7J08_06910
1300	glycoside hydrolase family 1 protein	ISU2414	DK877_04530		SSU_RS06610	DK237_06985	DK235_07125	DK876_07120	DK878_04415	DK875_07160	DK877_04530		A7J10_02965	A7J08_06915
1301	PTS beta-glucoside transporter subunit EIIBCA	ISU2414	DK877_04525		SSU_RS06615	DK237_06990	DK235_07130	DK876_07125	DK878_04410	DK875_07165	DK877_04525		A7J10_02960	A7J08_06920
1302	PRD domain-containing protein	ISU1606	DK235_07135		SSU_RS06620	DK237_06995	DK235_07135	DK876_07130	DK878_04405	DK875_07170	DK877_04520		A7J10_02955
1303	fibronectin/fibrinogen-binding protein	ISU2414	DK877_04515		SSU_RS06625	DK237_07000	DK235_07140	DK876_07135	DK878_04400	DK875_07175	DK877_04515	A7J09_05140	A7J10_02950	A7J08_06930
1304	acetolactate decarboxylase	SRD478	A7J08_06935		SSU_RS06630	DK237_07005	DK235_07145	DK876_07140	DK878_04395	DK875_07180	DK877_04510	A7J09_05130	A7J10_02945	A7J08_06935
1305	tetratricopeptide repeat protein	ISU1606	DK235_07150		SSU_RS06635	DK237_07010	DK235_07150	DK876_07145	DK878_04390	DK875_07185	DK877_04505	A7J09_05125	A7J10_02940	A7J08_06940
1306	AI-2E family transporter	ISU2414	DK877_04500		SSU_RS06640	DK237_07015	DK235_07155	DK876_07150	DK878_04385	DK875_07190	DK877_04500	A7J09_05120	A7J10_02935	A7J08_06945
1307	lactonase family protein	ISU2414	DK877_04495		SSU_RS06645	DK237_07020	DK235_07160	DK876_07155	DK878_04380	DK875_07195	DK877_04495	A7J09_05115	A7J10_02930	A7J08_06950
1308	hypothetical protein	ISU1606	DK235_07165		SSU_RS06650	DK237_07025	DK235_07165	DK876_07160	DK878_04375	DK875_07200	DK877_04490	A7J09_05110	A7J10_02925	A7J08_06955
1309	HAD family hydrolase	ISU2414	DK877_04485		SSU_RS06655	DK237_07030	DK235_07170	DK876_07165	DK878_04370	DK875_07205	DK877_04485	A7J09_05105		A7J08_06960
1310	type II toxin-antitoxin system RelE/ParE family toxin	ISU1606	DK235_07175		SSU_RS06660	DK237_07035	DK235_07175	DK876_07170	DK878_04365		DK877_04480
1311	translation repressor RelB	ISU1606	DK235_07180		SSU_RS06665	DK237_07040	DK235_07180	DK876_07175	DK878_04360		DK877_04475
1312	enolase	ISU1606	DK235_07185		SSU_RS06670	DK237_07130	DK235_07185	DK876_07180	DK878_04270	DK875_07210	DK877_04385	A7J09_05085	A7J10_02910	A7J08_06965
1313	DUF1694 domain-containing protein	ISU2414	DK877_04380		SSU_RS06675	DK237_07135	DK235_07190	DK876_07185	DK878_04265	DK875_07215	DK877_04380	A7J09_05075	A7J10_02905	A7J08_06970
1314	glycerate kinase	ISU2414	DK877_04370		SSU_RS06680	DK237_07145	DK235_07200	DK876_07195	DK878_04255	DK875_07225	DK877_04370	A7J09_05065	A7J10_02895	A7J08_06980
1315	HAD family hydrolase	ISU2414	DK877_04365		SSU_RS06685	DK237_07150	DK235_07205	DK876_07200	DK878_04250	DK875_07230	DK877_04365		A7J10_02890	A7J08_06985
1316	IS110 family transposase	ISU1606	DK235_07210		SSU_RS06690		DK235_07210	DK876_07205
1317	phosphoserine phosphatase SerB	ISU2414	DK877_04360		SSU_RS06695	DK237_07155	DK235_07215	DK876_07210	DK878_04245	DK875_07235	DK877_04360	A7J09_05015	A7J10_02885	A7J08_06990
1318	septation ring formation regulator EzrA	ISU2414	DK877_04355		SSU_RS06700	DK237_07160	DK235_07220	DK876_07215	DK878_04240	DK875_07240	DK877_04355	A7J09_05010	A7J10_02880	A7J08_06995
1319	DNA topoisomerase (ATP-hydrolyzing) subunit B	ISU2414	DK877_04350		SSU_RS06705	DK237_07165	DK235_07225	DK876_07220	DK878_04235	DK875_07245	DK877_04350	A7J09_05005	A7J10_02875	A7J08_07000
1320	DJ-1 family protein	SRD478	A7J08_07005		SSU_RS06710	DK237_07170	DK235_07230	DK876_07225	DK878_04230	DK875_07250	DK877_04345	A7J09_05000	A7J10_02870	A7J08_07005
1321	FtsW/RodA/SpoVE family cell cycle protein	ISU1606	DK235_07235		SSU_RS06715	DK237_07175	DK235_07235	DK876_07230	DK878_04225	DK875_07255	DK877_04340	A7J09_04995	A7J10_02865	A7J08_07010
1322	site-specific integrase	ISU1606	DK235_07240		SSU_RS06720		DK235_07240
1323	hypothetical protein	ISU1606	DK235_07245		SSU_RS06725		DK235_07245
1324	DNA primase	ISU1606	DK235_07250		SSU_RS06730		DK235_07250
1325	hypothetical protein	ISU1606	DK235_07255		SSU_RS06735		DK235_07255
1326	hypothetical protein	ISU1606	DK235_07260		SSU_RS06740		DK235_07260
1327	hypothetical protein	ISU2514	DK875_11470		SSU_RS06745	DK237_11080	DK235_07265		DK878_10955	DK875_11470	DK877_11265	A7J09_12425	A7J10_13555	A7J08_10160
1328	DNA-binding protein	ISU1606	DK235_07270		SSU_RS06750		DK235_07270
1329	hypothetical protein	ISU1606	DK235_07275		SSU_RS06755		DK235_07275
1330	hypothetical protein	ISU1606	DK235_07280		SSU_RS06760		DK235_07280
1331	hypothetical protein	ISU1606	DK235_07285		SSU_RS06765		DK235_07285
1332	hypothetical protein	ISU1606	DK235_07290		SSU_RS06770		DK235_07290
1333	hypothetical protein	ISU1606	DK235_07295		SSU_RS06775		DK235_07295
1334	hypothetical protein	ISU1606	DK235_07300		SSU_RS06780		DK235_07300
1335	hypothetical protein	ISU1606	DK235_07305		SSU_RS06785		DK235_07305
1336	XRE family transcriptional regulator	ISU1606	DK235_07310		SSU_RS06790		DK235_07310
1337	XRE family transcriptional regulator	ISU1606	DK235_07315		SSU_RS06795		DK235_07315
1338	hypothetical protein	ISU1606	DK235_07320		SSU_RS06800		DK235_07320
1339	site-specific integrase	ISU1606	DK235_07325		SSU_RS06805		DK235_07325						A7J10_02860
1340	type B 50S ribosomal protein L31	ISU1606	DK235_07330		SSU_RS06810	DK237_03930	DK235_07330	DK876_07235	DK878_07705	DK875_07265	DK877_07830	A7J09_04960	A7J10_02855	A7J08_07015
1341	FAD:protein FMN transferase	ISU2414	DK877_07835		SSU_RS06815	DK237_03925	DK235_07335	DK876_07240	DK878_07710	DK875_07270	DK877_07835	A7J09_04955	A7J10_02850	A7J08_07020
1342	bifunctional oligoribonuclease/PAP phosphatase NrnA	ISU2414	DK877_07840		SSU_RS06820	DK237_03920	DK235_07340	DK876_07245	DK878_07715	DK875_07275	DK877_07840	A7J09_04950	A7J10_02845	A7J08_07025
1343	flavodoxin	ISU1606	DK235_07345		SSU_RS06825	DK237_03915	DK235_07345	DK876_07250	DK878_07720	DK875_07280	DK877_07845	A7J09_04945	A7J10_02840	A7J08_07030
1344	30S ribosomal protein S14	ISU2414	DK877_07850		SSU_RS06830	DK237_03910	DK235_07350	DK876_07255	DK878_07725	DK875_07285	DK877_07850	A7J09_04940	A7J10_02835	A7J08_07035
1345	chorismate mutase	ISU1606	DK235_07355		SSU_RS06835	DK237_03905	DK235_07355	DK876_07260	DK878_07730	DK875_07290	DK877_07855	A7J09_04935	A7J10_02830	A7J08_07040
1346	voltage-gated chloride channel protein	ISU2414	DK877_07860		SSU_RS06840	DK237_03900	DK235_07360	DK876_07265	DK878_07735	DK875_07295	DK877_07860	A7J09_04930	A7J10_02825	A7J08_07045
1347	bifunctional metallophosphatase/5'-nucleotidase	ISU1606	DK235_07370		SSU_RS06850	DK237_03590	DK235_07370	DK876_07275	DK878_07745	DK875_07605	DK877_07870	A7J09_04915	A7J10_02485	A7J08_07055
1348	superoxide dismutase	ISU2414	DK877_07875		SSU_RS06855	DK237_03585	DK235_07375	DK876_07280	DK878_07750	DK875_07610	DK877_07875	A7J09_04910	A7J10_02480	A7J08_07060
1349	DNA polymerase III subunit delta	ISU2514	DK875_07615		SSU_RS06860	DK237_03580	DK235_07380	DK876_07285	DK878_07755	DK875_07615	DK877_07880	A7J09_04905	A7J10_02475	A7J08_07065
1350	hypothetical protein	ISU2414	DK877_07885		SSU_RS06865	DK237_03575	DK235_07385	DK876_07290	DK878_07760	DK875_07620	DK877_07885	A7J09_04900		A7J08_07070
1351	DNA integration/recombination/inversion protein	ISU2414	DK877_07890		SSU_RS06870	DK237_03570	DK235_07390	DK876_07295	DK878_07765	DK875_07625	DK877_07890	A7J09_04895	A7J10_07075	A7J08_07075
1352	ABC transporter ATP-binding protein	ISU2414	DK877_07895		SSU_RS06875	DK237_03565	DK235_07395	DK876_07300	DK878_07770	DK875_07630	DK877_07895	A7J09_04890	A7J10_07080	A7J08_07085
1353	ABC transporter ATP-binding protein	ISU1606	DK235_07400		SSU_RS06880	DK237_03560	DK235_07400	DK876_07305	DK878_07775	DK875_07635	DK877_07900	A7J09_04885	A7J10_07085	A7J08_07090
1354	branched-chain amino acid ABC transporter permease	ISU1606	DK235_07405		SSU_RS06885	DK237_03555	DK235_07405	DK876_07310	DK878_07780	DK875_07640	DK877_07905	A7J09_04880	A7J10_07090	A7J08_07095
1355	branched-chain amino acid ABC transporter permease	ISU2414	DK877_07910		SSU_RS06890	DK237_03550	DK235_07410	DK876_07315	DK878_07785	DK875_07645	DK877_07910	A7J09_04875	A7J10_07095	A7J08_07100
1356	branched-chain amino acid ABC transporter substrate-binding protein	ISU2414	DK877_07915		SSU_RS06895	DK237_03545	DK235_07415	DK876_07320	DK878_07790	DK875_07650	DK877_07915	A7J09_04870	A7J10_07100	A7J08_07105
1357	DUF2129 domain-containing protein	ISU1606	DK235_07420		SSU_RS06900	DK237_03540	DK235_07420	DK876_07325	DK878_07795	DK875_07655	DK877_07920	A7J09_04865	A7J10_07105	A7J08_07115
1358	ATP-dependent Clp protease proteolytic subunit	ISU1606	DK235_07425		SSU_RS06905	DK237_03535	DK235_07425	DK876_07330	DK878_07800	DK875_07660	DK877_07925	A7J09_04855	A7J10_07110	A7J08_07120
1359	uracil phosphoribosyltransferase	ISU2414	DK877_07930		SSU_RS06910	DK237_03530	DK235_07430	DK876_07335	DK878_07805	DK875_07665	DK877_07930	A7J09_04845	A7J10_07115	A7J08_07125
1360	alpha-glucosidase	ISU2414	DK877_07935		SSU_RS06915	DK237_03525	DK235_07435	DK876_07340	DK878_07810	DK875_07670	DK877_07935	A7J09_04840	A7J10_07120	A7J08_07130
1361	sucrose phosphorylase	ISU2414	DK877_07940		SSU_RS06920	DK237_03520	DK235_07440	DK876_07345	DK878_07815	DK875_07675	DK877_07940	A7J09_04835	A7J10_07125	A7J08_07135
1362	carbohydrate ABC transporter permease	ISU1606	DK235_07445		SSU_RS06925	DK237_03515	DK235_07445	DK876_07350	DK878_07820	DK875_07680	DK877_07955	A7J09_04830	A7J10_07130	A7J08_07140
1363	sugar ABC transporter permease	ISU2614	DK237_03510		SSU_RS06930	DK237_03510	DK235_07450	DK876_07355	DK878_07825	DK875_07685	DK877_07960	A7J09_04825	A7J10_07135	A7J08_07145
1364	sugar ABC transporter substrate-binding protein	ISU2812	A7J09_04820		SSU_RS06935	DK237_03505	DK235_07455	DK876_07360	DK878_07830	DK875_07690	DK877_07965	A7J09_04820	A7J10_07140	A7J08_07150
1365	alpha-galactosidase	ISU1606	DK235_07460		SSU_RS06940	DK237_03500	DK235_07460	DK876_07365		DK875_07695	DK877_07975	A7J09_04815	A7J10_07145	A7J08_07155
1366	AraC family transcriptional regulator	ISU2514	DK875_07700		SSU_RS06945	DK237_03495	DK235_07465	DK876_07370	DK878_07840	DK875_07700	DK877_07980	A7J09_04810	A7J10_07150	A7J08_07160
1367	pyridoxal phosphate-dependent aminotransferase	ISU1606	DK235_07470		SSU_RS06950	DK237_03490	DK235_07470	DK876_07375	DK878_07845	DK875_07705	DK877_07985	A7J09_04805	A7J10_07155	A7J08_07165
1368	cystathionine gamma-synthase	ISU2414	DK877_07990		SSU_RS06955	DK237_03485	DK235_07475	DK876_07380	DK878_07850	DK875_07710	DK877_07990	A7J09_04800	A7J10_07160	A7J08_07170
1369	hypothetical protein	ISU2514	DK875_07715		SSU_RS06960	DK237_03480	DK235_07480	DK876_07385	DK878_07855	DK875_07715	DK877_07995	A7J09_04795	A7J10_07165	A7J08_07175
1370	hypothetical protein	ISU1606	DK235_07485		SSU_RS06965		DK235_07485	DK876_07390			DK877_08000	A7J09_04790	A7J10_07170	A7J08_07180
1371	hypothetical protein	ISU1606	DK235_07490		SSU_RS06970	DK237_03470	DK235_07490	DK876_07395	DK878_07865	DK875_07725	DK877_08005	A7J09_04785	A7J10_07175	A7J08_07185
1372	tRNA1(Val) (adenine(37)-N6)-methyltransferase	ISU2912	A7J10_07180		SSU_RS06975	DK237_03455	DK235_07495	DK876_07400	DK878_07880	DK875_07735	DK877_08020	A7J09_04780	A7J10_07180	A7J08_07195
1373	GIY-YIG nuclease family protein	ISU2514	DK875_07740		SSU_RS06980	DK237_03450	DK235_07500	DK876_07405	DK878_07885	DK875_07740	DK877_08025	A7J09_04775	A7J10_07185	A7J08_07200
1374	two pore domain potassium channel family protein	ISU1606	DK235_07505		SSU_RS06985		DK235_07505	DK876_07410				A7J09_04770
1375	FMN-dependent NADH-azoreductase	ISU2414	DK877_08030		SSU_RS06990	DK237_03445	DK235_07510	DK876_07415	DK878_07890	DK875_07745	DK877_08030	A7J09_04765	A7J10_07190	A7J08_07205
1376	N-acetyltransferase	ISU2414	DK877_08035		SSU_RS06995	DK237_03440	DK235_07515	DK876_07420	DK878_07895	DK875_07755	DK877_08035	A7J09_04760	A7J10_07195	A7J08_07210
1377	DUF1648 domain-containing protein	ISU2414	DK877_08040		SSU_RS07000	DK237_03435	DK235_07520	DK876_07425	DK878_07900	DK875_07760	DK877_08040	A7J09_04755	A7J10_07200	A7J08_07215
1378	ArsR family transcriptional regulator	ISU1606	DK235_07525		SSU_RS07005	DK237_03430	DK235_07525	DK876_07430	DK878_07905	DK875_07765	DK877_08045	A7J09_04750	A7J10_07205	A7J08_07220
1379	ATP-dependent helicase	ISU2414	DK877_08050		SSU_RS07010	DK237_03425	DK235_07530	DK876_07435	DK878_07910	DK875_07770	DK877_08050	A7J09_04745	A7J10_07210	A7J08_07225
1380	hypothetical protein	ISU1606	DK235_07535		SSU_RS10190	DK237_03420	DK235_07535	DK876_07440	DK878_07915	DK875_07775	DK877_08055	A7J09_04735		A7J08_07230
1381	hypothetical protein	ISU1606	DK235_07540		SSU_RS07015	DK237_03415	DK235_07540	DK876_07445	DK878_07920	DK875_07780	DK877_08060	A7J09_04730
1382	PH domain-containing protein	ISU1606	DK235_07545		SSU_RS07020	DK237_03410	DK235_07545	DK876_07450	DK878_07925	DK875_07785	DK877_08065	A7J09_04725	A7J10_07225	A7J08_07240
1383	pneumococcal-type histidine triad protein	ISU2414	DK877_08070		SSU_RS07025	DK237_03405	DK235_07550		DK878_07930		DK877_08070	A7J09_04720		A7J08_07245
1384	hypothetical protein	ISU2414	DK877_08075		SSU_RS07030	DK237_03400	DK235_07555	DK876_07460	DK878_07935	DK875_07795	DK877_08075	A7J09_04715		A7J08_07250
1385	hypothetical protein	ISU2414	DK877_08080		SSU_RS07035	DK237_03395	DK235_07560	DK876_07465	DK878_07940	DK875_07800	DK877_08080	A7J09_04710	A7J10_01950	A7J08_07255
1386	pyridoxamine kinase	ISU2414	DK877_08085		SSU_RS07040	DK237_03390	DK235_07565	DK876_07470	DK878_07945	DK875_07805	DK877_08085	A7J09_04705	A7J10_01945	A7J08_07260
1387	5'-methylthioadenosine/adenosylhomocysteine nucleosidase	ISU2812	A7J09_04700		SSU_RS07045	DK237_03380	DK235_07570	DK876_07475	DK878_07955	DK875_08625	DK877_08095	A7J09_04700	A7J10_01940	A7J08_07265
1388	hypothetical protein	ISU1606	DK235_07575		SSU_RS07050	DK237_03375	DK235_07575	DK876_07480	DK878_07960	DK875_08630	DK877_08100	A7J09_04695	A7J10_01935	A7J08_07270
1389	NUDIX hydrolase	ISU1606	DK235_07580		SSU_RS07055	DK237_03370	DK235_07580	DK876_07485	DK878_07965	DK875_08635	DK877_08105	A7J09_04690	A7J10_01930	A7J08_07275
1390	bifunctional N-acetylglucosamine-1-phosphate uridyltransferase/glucosamine-1-phosphate acetyltransferase	ISU1606	DK235_07585		SSU_RS07060	DK237_03365	DK235_07585	DK876_07490	DK878_07970	DK875_08640	DK877_08110	A7J09_04685	A7J10_01925	A7J08_07280
1391	ASCH domain-containing protein	ISU2812	A7J09_04680		SSU_RS07065	DK237_03360	DK235_07590	DK876_07495	DK878_07975	DK875_08645	DK877_08115	A7J09_04680	A7J10_01915	A7J08_07290
1392	hypothetical protein	ISU1606	DK235_07595		SSU_RS07070		DK235_07595	DK876_07500				A7J09_04675
1393	3-oxoacyl-ACP reductase	ISU2414	DK877_08125		SSU_RS07075	DK237_03350	DK235_07600	DK876_07505	DK878_07985	DK875_08655	DK877_08125	A7J09_04670	A7J10_01905	A7J08_07300
1394	DUF2829 domain-containing protein	ISU1606	DK235_07605		SSU_RS07080	DK237_03345	DK235_07605	DK876_07510	DK878_07990	DK875_08660	DK877_08130	A7J09_04665	A7J10_01900	A7J08_07305
1395	hypothetical protein	ISU1606	DK235_07610		SSU_RS07085		DK235_07610	DK876_07515
1396	PadR family transcriptional regulator	ISU2414	DK877_08140		SSU_RS07090	DK237_03335	DK235_07615	DK876_07520	DK878_08000	DK875_08670	DK877_08140	A7J09_04650		A7J08_07320
1397	hypothetical protein	ISU1606	DK235_07620		SSU_RS07095	DK237_03330	DK235_07620	DK876_07525	DK878_08005	DK875_08675	DK877_08145	A7J09_04645		A7J08_07325
1398	IS200/IS605 family transposase	ISU1606	DK235_07630		SSU_RS07100		DK235_07630	DK876_07535
1399	ABC transporter permease	ISU2414	DK877_08150		SSU_RS07105	DK237_03325	DK235_07635	DK876_07540	DK878_08010	DK875_08680	DK877_08150	A7J09_04640		A7J08_07330
1400	ABC transporter ATP-binding protein	ISU2812	A7J09_04635		SSU_RS07110	DK237_03320	DK235_07640	DK876_07545	DK878_08015	DK875_08685	DK877_08155	A7J09_04635		A7J08_07335
1401	sensor histidine kinase	ISU2414	DK877_08160		SSU_RS07115	DK237_03315	DK235_07645	DK876_07550	DK878_08020	DK875_08690	DK877_08160	A7J09_04630		A7J08_07340
1402	DNA-binding response regulator	ISU2414	DK877_08165		SSU_RS07120	DK237_03310	DK235_07650	DK876_07555	DK878_08025	DK875_08695	DK877_08165	A7J09_04625		A7J08_07345
1403	DUF2974 domain-containing protein	ISU2414	DK877_08170		SSU_RS07125	DK237_03305	DK235_07655	DK876_07560	DK878_08030	DK875_08700	DK877_08170	A7J09_04620		A7J08_07350
1404	aminotransferase	ISU2514	DK875_08705		SSU_RS07130	DK237_03300	DK235_07660	DK876_07565	DK878_08035	DK875_08705	DK877_08175	A7J09_04615		A7J08_07355
1405	polyketide cyclase	ISU1606	DK235_07665		SSU_RS07135	DK237_03295	DK235_07665	DK876_07570	DK878_08040	DK875_08710		A7J09_04610		A7J08_07375
1406	ABC transporter permease subunit	ISU1606	DK235_07670		SSU_RS07140	DK237_03290	DK235_07670	DK876_07575	DK878_08045	DK875_08715	DK877_08185	A7J09_04605		A7J08_07380
1407	ABC transporter ATP-binding protein	ISU2812	A7J09_04600		SSU_RS07145	DK237_03285	DK235_07675	DK876_07580	DK878_08050	DK875_08720	DK877_08190	A7J09_04600		A7J08_07385
1408	MarR family transcriptional regulator	ISU1606	DK235_07680		SSU_RS07150	DK237_03280	DK235_07680	DK876_07585	DK878_08055	DK875_08725	DK877_08195	A7J09_04595		A7J08_07390
1409	YtxH domain-containing protein	ISU2912	A7J10_01755		SSU_RS07155	DK237_03275	DK235_07685	DK876_07590	DK878_08060	DK875_08730	DK877_08200	A7J09_04590	A7J10_01755	A7J08_07395
1410	DUF948 domain-containing protein	ISU1606	DK235_07690		SSU_RS07160	DK237_03270	DK235_07690	DK876_07595	DK878_08065	DK875_08735	DK877_08205	A7J09_04585	A7J10_01750	A7J08_07400
1411	prolipoprotein diacylglyceryl transferase	ISU1606	DK235_07695		SSU_RS07165	DK237_03265	DK235_07695	DK876_07600	DK878_08070	DK875_08740	DK877_08210	A7J09_04580	A7J10_01745	A7J08_07405
1412	HPr kinase/phosphorylase	ISU2414	DK877_08215		SSU_RS07170	DK237_03260	DK235_07700	DK876_07605	DK878_08075	DK875_08745	DK877_08215	A7J09_04575	A7J10_01740	A7J08_07410
1413	mannose-6-phosphate isomerase, class I	SRD478	A7J08_07415		SSU_RS07175	DK237_03255	DK235_07705	DK876_07610	DK878_08080	DK875_08750	DK877_08220	A7J09_04570	A7J10_01735	A7J08_07415
1414	PspC domain-containing protein	ISU2414	DK877_08225	FS	SSU_RS10195	DK237_03250	DK235_07710	DK876_07615	DK878_08085	DK875_08755	DK877_08225	A7J09_04565	A7J10_01730	A7J08_07420
1415	IS630 family transposase	ISU1606	DK235_07715				DK235_07715	DK876_07620
1416	hypothetical protein	ISU1606	DK235_07725		SSU_RS07195	DK237_03245	DK235_07725	DK876_07630	DK878_08090	DK875_08760	DK877_08230	A7J09_04560	A7J10_01725	A7J08_07425
1417	SprT family protein	ISU2414	DK877_08235		SSU_RS07200	DK237_03240	DK235_07730	DK876_07635	DK878_08095	DK875_08765	DK877_08235	A7J09_04555	A7J10_01720	A7J08_07430
1418	RNA-binding transcriptional accessory protein	ISU2414	DK877_08240		SSU_RS07205	DK237_03235	DK235_07735	DK876_07640	DK878_08100	DK875_08770	DK877_08240	A7J09_04550	A7J10_01715	A7J08_07435
1419	aldo/keto reductase	ISU2414	DK877_08260		SSU_RS07210	DK237_03215	DK235_07740	DK876_07645	DK878_08120	DK875_08790	DK877_08260	A7J09_04545	A7J10_01710	A7J08_07440
1420	queuosine transporter QueT	ISU1606	DK235_07745		SSU_RS07215	DK237_03210	DK235_07745	DK876_07650	DK878_08125	DK875_08795	DK877_08265	A7J09_04540	A7J10_01705	A7J08_07445
1421	GtrA family protein	ISU2414	DK877_08270		SSU_RS07220	DK237_03205	DK235_07750	DK876_07655	DK878_08130	DK875_08800	DK877_08270	A7J09_04535	A7J10_01700	A7J08_07450
1422	YihY/virulence factor BrkB family protein	ISU2414	DK877_08275		SSU_RS07225	DK237_03200	DK235_07755	DK876_07660	DK878_08135	DK875_08805	DK877_08275	A7J09_04530	A7J10_01695	A7J08_07455
1423	methionyl aminopeptidase	ISU1606	DK235_07760		SSU_RS07230	DK237_03195	DK235_07760	DK876_07665	DK878_08140	DK875_08810	DK877_08280	A7J09_04525	A7J10_01690	A7J08_07460
1424	N-acetyltransferase	SRD478	A7J08_07465		SSU_RS07235	DK237_03190	DK235_07765	DK876_07670	DK878_08145	DK875_08815	DK877_08285	A7J09_04520	A7J10_01685	A7J08_07465
1425	UDP-N-acetylglucosamine 1-carboxyvinyltransferase	ISU1606	DK235_07770		SSU_RS07240	DK237_03185	DK235_07770	DK876_07675	DK878_08150	DK875_08820	DK877_08290	A7J09_04515	A7J10_01680	A7J08_07470
1426	flavodoxin family protein	ISU2414	DK877_08295		SSU_RS07245	DK237_03180	DK235_07775	DK876_07680	DK878_08155		DK877_08295	A7J09_04510
1427	methionine adenosyltransferase	ISU2812	A7J09_04505		SSU_RS07250	DK237_03175	DK235_07780	DK876_07685	DK878_08160	DK875_08830	DK877_08300	A7J09_04505	A7J10_01675	A7J08_07490
1428	deoxycytidylate deaminase	ISU2812	A7J09_04500		SSU_RS07255	DK237_03165	DK235_07785	DK876_07690	DK878_08170	DK875_08840	DK877_08310	A7J09_04500	A7J10_01670	A7J08_07500
1429	hypothetical protein	ISU2414	DK877_08325		SSU_RS07260	DK237_03150	DK235_07790	DK876_07695	DK878_08185	DK875_08845	DK877_08325	A7J09_04495	A7J10_01665	A7J08_07505
1430	M20/M25/M40 family metallo-hydrolase	ISU2414	DK877_08330		SSU_RS07265	DK237_03145	DK235_07795	DK876_07700	DK878_08190	DK875_08850	DK877_08330	A7J09_04490	A7J10_01660	A7J08_07510
1431	bifunctional biotin--[acetyl-CoA-carboxylase] synthetase/biotin operon repressor	ISU1606	DK235_07800		SSU_RS07270	DK237_03140	DK235_07800	DK876_07705	DK878_08195	DK875_08855	DK877_08335	A7J09_04485	A7J10_01655	A7J08_07515
1432	DUF3272 family protein	ISU1606	DK235_07805		SSU_RS07275	DK237_03135	DK235_07805	DK876_07710	DK878_08200	DK875_08860	DK877_08340	A7J09_04480	A7J10_01650	A7J08_07520
1433	DNA polymerase III subunit gamma/tau	ISU2614	DK237_03130		SSU_RS07280	DK237_03130	DK235_07810	DK876_07715	DK878_08205	DK875_08870	DK877_08345	A7J09_04455	A7J10_01630	A7J08_07525
1434	GAF domain-containing protein	ISU2514	DK875_08875		SSU_RS07285	DK237_03125	DK235_07815	DK876_07720	DK878_08210	DK875_08875	DK877_08350	A7J09_04450	A7J10_01625	A7J08_07530
1435	DUF1294 domain-containing protein	ISU2414	DK877_08355		SSU_RS07290	DK237_03120	DK235_07820	DK876_07725	DK878_08215	DK875_08880	DK877_08355	A7J09_04445	A7J10_01620	A7J08_07535
1436	PadR family transcriptional regulator	ISU1606	DK235_07825		SSU_RS07295		DK235_07825	DK876_07730				A7J09_04440	A7J10_01615	A7J08_07540
1437	uridine kinase	ISU1606	DK235_07830		SSU_RS07300	DK237_03110	DK235_07830	DK876_07735	DK878_08225	DK875_08890	DK877_08365	A7J09_04435	A7J10_01610	A7J08_07545
1438	ATP-dependent helicase	ISU2414	DK877_08375		SSU_RS07310	DK237_03100	DK235_07840	DK876_07745	DK878_08235	DK875_08900	DK877_08375	A7J09_04425	A7J10_01600	A7J08_07555
1439	peptidoglycan GlcNAc deacetylase	ISU1606	DK235_07845		SSU_RS07315	DK237_03095	DK235_07845	DK876_07750	DK878_08240	DK875_08905	DK877_08380	A7J09_04420	A7J10_01595	A7J08_07560
1440	lactoylglutathione lyase	ISU1606	DK235_07850		SSU_RS07320	DK237_03090	DK235_07850	DK876_07755	DK878_08245	DK875_08910	DK877_08385	A7J09_04395	A7J10_01590	A7J08_07565
1441	2,3-bisphosphoglycerate-dependent phosphoglycerate mutase	ISU1606	DK235_07865		SSU_RS07330	DK237_03085	DK235_07865	DK876_07770	DK878_08250	DK875_08915	DK877_08390	A7J09_04390	A7J10_01585	A7J08_07570
1442	acetyl-CoA C-acyltransferase	ISU2912	A7J10_01580		SSU_RS07335	DK237_03080	DK235_07870	DK876_07775	DK878_08255	DK875_08920	DK877_08395	A7J09_04385	A7J10_01580	A7J08_07575
1443	hydroxymethylglutaryl-CoA synthase	ISU2414	DK877_08400		SSU_RS07340	DK237_03075	DK235_07875	DK876_07780	DK878_08260	DK875_08925	DK877_08400	A7J09_04380	A7J10_01575	A7J08_07580
1444	hydroxymethylglutaryl-CoA reductase, degradative	ISU2414	DK877_08405		SSU_RS07345	DK237_03070	DK235_07880	DK876_07785	DK878_08265	DK875_08930	DK877_08405	A7J09_04370	A7J10_01570	A7J08_07585
1445	IS110 family transposase	ISU1606	DK235_07885				DK235_07885	DK876_07790
1446	hypothetical protein	ISU1606	DK235_07890		SSU_RS10210		DK235_07890	DK876_07795		DK875_08935		A7J09_04365
1447	GNAT family N-acetyltransferase	ISU1606	DK235_07895		SSU_RS07360	DK237_03065	DK235_07895	DK876_07800	DK878_08270	DK875_08940	DK877_08410	A7J09_04360	A7J10_01560	A7J08_07590
1448	IS110 family transposase	ISU1606	DK235_07900		SSU_RS07365		DK235_07900	DK876_07805		DK875_08945
1449	HU family DNA-binding protein	ISU1606	DK235_07905		SSU_RS07370	DK237_03050	DK235_07905	DK876_07810	DK878_08295	DK875_08960	DK877_08425	A7J09_04350	A7J10_01550	A7J08_07600
1450	DUF2140 family protein	ISU2414	DK877_08430		SSU_RS07375	DK237_03045	DK235_07910	DK876_07815	DK878_08300	DK875_08965	DK877_08430	A7J09_04345	A7J10_01545	A7J08_07605
1451	GDSL family lipase	ISU2414	DK877_08435		SSU_RS07380	DK237_03040	DK235_07915	DK876_07820	DK878_08305	DK875_08970	DK877_08435	A7J09_04340	A7J10_01540	A7J08_07610
1452	DegV family protein	ISU2414	DK877_08440		SSU_RS07385	DK237_03035	DK235_07920	DK876_07825	DK878_08310	DK875_08975	DK877_08440	A7J09_04335	A7J10_01535	A7J08_07615
1453	DNA repair protein RecN	ISU1606	DK235_07925		SSU_RS07390	DK237_03030	DK235_07925	DK876_07830	DK878_08315	DK875_08980	DK877_08445	A7J09_04330	A7J10_01530	A7J08_07620
1454	arginine repressor	ISU1606	DK235_07930		SSU_RS07395	DK237_03025	DK235_07930	DK876_07835	DK878_08320	DK875_08985	DK877_08450	A7J09_04325	A7J10_01525	A7J08_07625
1455	TlyA family rRNA (cytidine-2'-O)-methyltransferase	ISU1606	DK235_07935		SSU_RS07400	DK237_03020	DK235_07935	DK876_07840	DK878_08325	DK875_08990	DK877_08455	A7J09_04320	A7J10_01520	A7J08_07630
1456	polyprenyl synthetase family protein	ISU1606	DK235_07940		SSU_RS07405	DK237_03015	DK235_07940	DK876_07845	DK878_08330	DK875_08995	DK877_08460	A7J09_04315	A7J10_01515	A7J08_07635
1457	exodeoxyribonuclease 7 small subunit	ISU1606	DK235_07945		SSU_RS07410	DK237_03010	DK235_07945	DK876_07850	DK878_08335	DK875_09000	DK877_08465	A7J09_04310	A7J10_01510	A7J08_07640
1458	exodeoxyribonuclease VII large subunit	ISU2414	DK877_08470		SSU_RS07415	DK237_03005	DK235_07950	DK876_07855	DK878_08340	DK875_09005	DK877_08470	A7J09_04305	A7J10_01505	A7J08_07645
1459	neutral zinc metallopeptidase	ISU2514	DK875_09010		SSU_RS07420	DK237_03000	DK235_07955	DK876_07860	DK878_08345	DK875_09010	DK877_08475	A7J09_04300	A7J10_01500	A7J08_07650
1460	hypothetical protein	ISU2414	DK877_08480		SSU_RS07425	DK237_02995	DK235_07960	DK876_07865	DK878_08350	DK875_09020	DK877_08480	A7J09_04280	A7J10_01495	A7J08_07655
1461	sensor histidine kinase	ISU1606	DK235_07965		SSU_RS07430	DK237_02990	DK235_07965	DK876_07870	DK878_08355	DK875_09025	DK877_08485	A7J09_04275	A7J10_01485	A7J08_07660
1462	DNA-binding response regulator	ISU1606	DK235_07970		SSU_RS07435	DK237_02985	DK235_07970	DK876_07875	DK878_08360	DK875_09030	DK877_08490	A7J09_04270	A7J10_01480	A7J08_07665
1463	CPBP family intramembrane metalloprotease	ISU2514	DK875_09035		SSU_RS07440	DK237_02980	DK235_07975	DK876_07880	DK878_08365	DK875_09035	DK877_08495	A7J09_04265	A7J10_01475	A7J08_07670
1464	VWA domain-containing protein	ISU1606	DK235_07980		SSU_RS07445		DK235_07980	DK876_07885						A7J08_07675
1465	YSIRK-type signal peptide-containing protein	ISU2414	DK877_08505		SSU_RS07455	DK237_02970	DK235_07985	DK876_07890	DK878_08375	DK875_08230	DK877_08505	A7J09_04240		A7J08_07680
1466	manganese-dependent inorganic pyrophosphatase	ISU2812	A7J09_04235		SSU_RS07460	DK237_02965	DK235_07990	DK876_07895	DK878_08380	DK875_08240	DK877_08510	A7J09_04235	A7J10_08215	A7J08_07685
1467	M3 family oligoendopeptidase	ISU2514	DK875_08245		SSU_RS07465	DK237_02960	DK235_07995	DK876_07900	DK878_08385	DK875_08245	DK877_08515	A7J09_04230	A7J10_08220	A7J08_07690
1468	pyruvate formate lyase-activating protein	ISU1606	DK235_08000		SSU_RS07470	DK237_02955	DK235_08000	DK876_07905	DK878_08390	DK875_08250	DK877_08520	A7J09_04190	A7J10_08255	A7J08_07695
1469	HlyC/CorC family transporter	ISU1606	DK235_08005		SSU_RS07475	DK237_02950	DK235_08005	DK876_07910	DK878_08395	DK875_08255	DK877_08525	A7J09_04185	A7J10_08260	A7J08_07700
1470	ABC transporter ATP-binding protein	ISU1606	DK235_08010		SSU_RS07480		DK235_08010	DK876_07915	DK878_08400	DK875_08260	DK877_08530	A7J09_04180	A7J10_08265	A7J08_07705
1471	methyltransferase domain-containing protein	ISU1606	DK235_08015		SSU_RS07485	DK237_02940	DK235_08015	DK876_07920	DK878_08405	DK875_08265	DK877_08535	A7J09_04175	A7J10_08270	A7J08_07775
1472	prepilin peptidase	ISU2414	DK877_08540		SSU_RS07490	DK237_02935	DK235_08020	DK876_07925	DK878_08410	DK875_08270	DK877_08540	A7J09_04170	A7J10_08285	A7J08_07780
1473	nicotinate phosphoribosyltransferase	ISU2812	A7J09_04165		SSU_RS07495	DK237_02930	DK235_08025	DK876_07930	DK878_08415	DK875_08275	DK877_08545	A7J09_04165	A7J10_08290	A7J08_07785
1474	NAD(+) synthetase	ISU1606	DK235_08030		SSU_RS07500	DK237_02925	DK235_08030	DK876_07935	DK878_08420	DK875_08280	DK877_08550	A7J09_04160	A7J10_08295	A7J08_07790
1475	VanZ family protein	ISU1606	DK235_08035		SSU_RS07505	DK237_02920	DK235_08035	DK876_07940	DK878_08425	DK875_08285	DK877_08555	A7J09_04145	A7J10_08335	A7J08_07800
1476	23S rRNA (adenine(2503)-C(2))-methyltransferase RlmN	ISU1606	DK235_08040		SSU_RS07510	DK237_02915	DK235_08040	DK876_07945	DK878_08430	DK875_08290	DK877_08560	A7J09_04140	A7J10_08340	A7J08_07805
1477	DUF1027 domain-containing protein	ISU2812	A7J09_04135		SSU_RS07515	DK237_02910	DK235_08045	DK876_07950	DK878_08435	DK875_08295	DK877_08565	A7J09_04135	A7J10_08345	A7J08_07810
1478	PDZ domain-containing protein	ISU2514	DK875_08300		SSU_RS07520	DK237_02905	DK235_08050	DK876_07955	DK878_08440	DK875_08300	DK877_08570	A7J09_08560	A7J10_08350	A7J08_07815
1479	pantetheine-phosphate adenylyltransferase	ISU2414	DK877_08575		SSU_RS07525	DK237_02900	DK235_08055	DK876_07960	DK878_08445	DK875_08305	DK877_08575	A7J09_08565	A7J10_08355	A7J08_07820
1480	16S rRNA (guanine(966)-N(2))-methyltransferase RsmD	ISU1606	DK235_08060		SSU_RS07530	DK237_02895	DK235_08060	DK876_07965	DK878_08450	DK875_08310	DK877_08580	A7J09_08570	A7J10_08360	A7J08_07825
1481	serine protease	ISU2414	DK877_08585		SSU_RS07535	DK237_02890	DK235_08065	DK876_07970	DK878_08455	DK875_08315	DK877_08585	A7J09_08575	A7J10_08365	A7J08_07830
1482	rhodanese-like domain-containing protein	ISU1606	DK235_08070		SSU_RS07540	DK237_02885	DK235_08070	DK876_07975	DK878_08460	DK875_08320	DK877_08590	A7J09_08580	A7J10_08370	A7J08_07835
1483	DUF910 family protein	ISU1606	DK235_08075		SSU_RS07545	DK237_02880	DK235_08075	DK876_07980	DK878_08465	DK875_08325	DK877_08595	A7J09_08585	A7J10_08375	A7J08_07840
1484	DNA-binding response regulator	ISU2414	DK877_08600		SSU_RS07550	DK237_02875	DK235_08080	DK876_07985	DK878_08470	DK875_08330	DK877_08600	A7J09_08595	A7J10_08380	A7J08_07845
1485	sensor histidine kinase	ISU2514	DK875_08335		SSU_RS07555	DK237_02870	DK235_08085	DK876_07990	DK878_08475	DK875_08335	DK877_08605	A7J09_08600	A7J10_08385	A7J08_07850
1486	ABC transporter permease	ISU2414	DK877_08610		SSU_RS07560	DK237_02865	DK235_08090	DK876_07995	DK878_08480	DK875_08340	DK877_08610	A7J09_08605	A7J10_08390	A7J08_07855
1487	ABC transporter ATP-binding protein	ISU2414	DK877_08615		SSU_RS07565	DK237_02860	DK235_08095	DK876_08000	DK878_08485	DK875_08345	DK877_08615	A7J09_08610	A7J10_08395	A7J08_07860
1488	DNA starvation/stationary phase protection protein	ISU2414	DK877_08620		SSU_RS07570	DK237_02855	DK235_08100	DK876_08005	DK878_08490	DK875_08360	DK877_08620	A7J09_08615	A7J10_08405	A7J08_07865
1489	CsbD family protein	ISU1606	DK235_08105		SSU_RS07575	DK237_02850	DK235_08105	DK876_08010	DK878_08495	DK875_08365	DK877_08625	A7J09_08620	A7J10_08415	A7J08_07870
1490	low molecular weight phosphotyrosine protein phosphatase	ISU2414	DK877_08630		SSU_RS07580	DK237_02845	DK235_08110	DK876_08015	DK878_08500	DK875_08370	DK877_08630	A7J09_08625	A7J10_08420	A7J08_07875
1491	hypothetical protein	ISU2414	DK877_08635		SSU_RS07585	DK237_02840	DK235_08115	DK876_08020	DK878_08505	DK875_08375	DK877_08635	A7J09_08630	A7J10_08425	A7J08_07880
1492	acyltransferase	ISU2414	DK877_08640		SSU_RS07590	DK237_02835	DK235_08120	DK876_08025	DK878_08510	DK875_08380	DK877_08640	A7J09_08635	A7J10_08430	A7J08_07885
1493	phosphatase PAP2 family protein	ISU2912	A7J10_08435		SSU_RS07595	DK237_02830	DK235_08125	DK876_08030	DK878_08515	DK875_08385	DK877_08645	A7J09_08640	A7J10_08435	A7J08_07890
1494	ECF transporter S component	ISU2414	DK877_08650		SSU_RS07600	DK237_02825	DK235_08130	DK876_08035	DK878_08520	DK875_08390	DK877_08650	A7J09_08645	A7J10_08440	A7J08_07895
1495	tRNA (cytidine(34)-2'-O)-methyltransferase	ISU1606	DK235_08135		SSU_RS07605	DK237_02820	DK235_08135	DK876_08040	DK878_08525	DK875_08395	DK877_08655	A7J09_08650	A7J10_08445	A7J08_07900
1496	hypothetical protein	ISU2414	DK877_08660		SSU_RS07610	DK237_02815	DK235_08140	DK876_08045	DK878_08530	DK875_08400	DK877_08660
1497	membrane protein insertion efficiency factor YidD	ISU1606	DK235_08145		SSU_RS07615	DK237_02810	DK235_08145	DK876_08050	DK878_08535	DK875_08405	DK877_08665	A7J09_08665	A7J10_08460	A7J08_07910
1498	rRNA pseudouridine synthase	ISU1606	DK235_08150		SSU_RS07620	DK237_02805	DK235_08150	DK876_08055	DK878_08540	DK875_08410	DK877_08670	A7J09_08670	A7J10_08465	A7J08_07915
1499	segregation/condensation protein B	ISU1606	DK235_08155		SSU_RS07625	DK237_02800	DK235_08155	DK876_08060	DK878_08545	DK875_08415	DK877_08675	A7J09_08675	A7J10_08470	A7J08_07920
1500	segregation/condensation protein A	ISU2714	DK876_08065		SSU_RS07630	DK237_02795	DK235_08160	DK876_08065	DK878_08550	DK875_08420	DK877_08680	A7J09_08680	A7J10_08475	A7J08_07925
1501	site-specific tyrosine recombinase XerD	ISU2414	DK877_08685		SSU_RS07635	DK237_02790	DK235_08165	DK876_08070	DK878_08555	DK875_08425	DK877_08685	A7J09_08685	A7J10_08480	A7J08_07930
1502	CBS domain-containing protein	ISU1606	DK235_08170		SSU_RS07640	DK237_02785	DK235_08170	DK876_08075	DK878_08560	DK875_08430	DK877_08690	A7J09_08690	A7J10_08485	A7J08_07935
1503	metallophosphoesterase	ISU1606	DK235_08175		SSU_RS07645	DK237_02780	DK235_08175	DK876_08080	DK878_08565	DK875_08435	DK877_08695	A7J09_08695	A7J10_08490	A7J08_07940
1504	nucleoside-triphosphate diphosphatase	ISU2414	DK877_08700		SSU_RS07650	DK237_02775	DK235_08180	DK876_08085	DK878_08570	DK875_08440	DK877_08700	A7J09_08700	A7J10_08495	A7J08_07945
1505	glutamate racemase	ISU2414	DK877_08705		SSU_RS07655	DK237_02770	DK235_08185	DK876_08090	DK878_08575	DK875_08445	DK877_08705	A7J09_08705	A7J10_08500	A7J08_07950
1506	YneF family protein	ISU2414	DK877_08710		SSU_RS07660	DK237_02765	DK235_08190	DK876_08095	DK878_08580	DK875_08450	DK877_08710	A7J09_08710	A7J10_08505	A7J08_07955
1507	diaminopimelate decarboxylase	ISU2414	DK877_08715		SSU_RS07665	DK237_02760	DK235_08195	DK876_08100	DK878_08585	DK875_08455	DK877_08715	A7J09_08715	A7J10_08510	A7J08_07960
1508	aminopeptidase C	ISU1606	DK235_08200		SSU_RS07670	DK237_02755	DK235_08200	DK876_08105	DK878_08590	DK875_08460	DK877_08720	A7J09_08720	A7J10_08515	A7J08_07965
1509	BAX inhibitor (BI)-1/YccA family protein	ISU1606	DK235_08205		SSU_RS07675	DK237_02750	DK235_08205	DK876_08110	DK878_08595	DK875_08465	DK877_08725	A7J09_08725	A7J10_08520	A7J08_07970
1510	RNA methyltransferase	ISU1606	DK235_08215		SSU_RS07685	DK237_02740	DK235_08215	DK876_08120	DK878_08605	DK875_08475	DK877_08735	A7J09_08735	A7J10_08530	A7J08_07980
1511	acylphosphatase	ISU2414	DK877_08740		SSU_RS07690	DK237_02735	DK235_08220	DK876_08125	DK878_08610	DK875_08480	DK877_08740	A7J09_08740	A7J10_08535	A7J08_07985
1512	membrane protein insertase YidC	ISU2414	DK877_08745		SSU_RS07695	DK237_02730	DK235_08225	DK876_08130	DK878_08615	DK875_08485	DK877_08745	A7J09_08745	A7J10_08540	A7J08_07990
1513	transcription elongation factor GreA	ISU2414	DK877_08750		SSU_RS07700	DK237_02725	DK235_08230	DK876_08135	DK878_08620	DK875_08490	DK877_08750	A7J09_08750	A7J10_08550	A7J08_07995
1514	endolytic transglycosylase MltG	ISU2614	DK237_02720		SSU_RS07705	DK237_02720	DK235_08235	DK876_08140	DK878_08625	DK875_08495	DK877_08755	A7J09_08755	A7J10_08555	A7J08_08000
1515	GNAT family N-acetyltransferase	ISU2414	DK877_08760		SSU_RS07710	DK237_02715	DK235_08240	DK876_08145	DK878_08630	DK875_08500	DK877_08760	A7J09_08760	A7J10_08560	A7J08_08005
1516	UDP-N-acetylmuramate--L-alanine ligase	ISU2414	DK877_08765		SSU_RS07715	DK237_02710	DK235_08245	DK876_08150	DK878_08635	DK875_08510	DK877_08765	A7J09_08765	A7J10_08570	A7J08_08010
1517	hypothetical protein	ISU2414	DK877_08770		SSU_RS07720	DK237_02705	DK235_08250	DK876_08155	DK878_08640	DK875_08515	DK877_08770	A7J09_08770	A7J10_08575	A7J08_08015
1518	RNA helicase	ISU2414	DK877_08775		SSU_RS07725	DK237_02700	DK235_08255	DK876_08160	DK878_08645	DK875_08520	DK877_08775	A7J09_08775	A7J10_08580	A7J08_08020
1519	hypothetical protein	ISU2414	DK877_08780		SSU_RS07730	DK237_02695	DK235_08260	DK876_08165		DK875_08525	DK877_08780	A7J09_08780	A7J10_08585	A7J08_08025
1520	MFS transporter	ISU2414	DK877_08785		SSU_RS07735	DK237_02690	DK235_08265	DK876_08170	DK878_08660	DK875_08530	DK877_08785	A7J09_08785	A7J10_08590
1521	ribosome biogenesis GTPase Der	ISU1606	DK235_08270		SSU_RS07740	DK237_02685	DK235_08270	DK876_08175	DK878_08665	DK875_08535	DK877_08790	A7J09_08795	A7J10_08595	A7J08_08035
1522	NADPH-dependent oxidoreductase	ISU2414	DK877_08795	FS	SSU_RS07745	DK237_02680	DK235_08275	DK876_08180	DK878_08670	DK875_08540	DK877_08795	A7J09_08800	A7J10_08600	A7J08_08040
1523	primosomal protein DnaI	ISU2414	DK877_08800		SSU_RS07750	DK237_02675	DK235_08285	DK876_08190	DK878_08675	DK875_08545	DK877_08800	A7J09_08805	A7J10_08605	A7J08_08045
1524	replication initiation/membrane attachment protein	ISU2514	DK875_08550		SSU_RS07755	DK237_02670	DK235_08290	DK876_08195	DK878_08680	DK875_08550	DK877_08805	A7J09_08810	A7J10_08610	A7J08_08050
1525	transcriptional regulator NrdR	ISU1606	DK235_08295		SSU_RS07760	DK237_02665	DK235_08295	DK876_08200	DK878_08685	DK875_08555	DK877_08810	A7J09_08815	A7J10_08615	A7J08_08055
1526	AI-2E family transporter	ISU1606	DK235_08300		SSU_RS07765	DK237_02660	DK235_08300	DK876_08205	DK878_08690	DK875_08560	DK877_08815	A7J09_08820	A7J10_08620	A7J08_08060
1527	DNA-binding response regulator	ISU1606	DK235_08305		SSU_RS07770	DK237_02655	DK235_08305	DK876_08210	DK878_08695	DK875_08565	DK877_08820	A7J09_08825	A7J10_08635	A7J08_08065
1528	phosphogluconate dehydrogenase (NADP(+)-dependent, decarboxylating)	ISU2414	DK877_08825		SSU_RS07775	DK237_02650	DK235_08310	DK876_08215	DK878_08700	DK875_08570	DK877_08825	A7J09_08830	A7J10_08640	A7J08_08070
1529	DUF177 domain-containing protein	ISU2414	DK877_08830		SSU_RS07780	DK237_02645	DK235_08315	DK876_08220	DK878_08705	DK875_08575	DK877_08830	A7J09_08835	A7J10_08645	A7J08_08075
1530	thioredoxin-disulfide reductase	ISU1606	DK235_08320		SSU_RS07785	DK237_02640	DK235_08320	DK876_08225	DK878_08710	DK875_08580	DK877_08835	A7J09_08840	A7J10_08650	A7J08_08080
1531	DUF4059 family protein	ISU1606	DK235_08325		SSU_RS07790	DK237_02635	DK235_08325	DK876_08230	DK878_08715	DK875_08585	DK877_08840	A7J09_08845	A7J10_08655	A7J08_08085
1532	ATP-dependent helicase	ISU2912	A7J10_08660		SSU_RS07795	DK237_02630	DK235_08330	DK876_08235	DK878_08720	DK875_08590	DK877_08845	A7J09_08850	A7J10_08660	A7J08_08090
1533	hypothetical protein	ISU1606	DK235_08335		SSU_RS07800	DK237_02625	DK235_08335	DK876_08240	DK878_08725	DK875_08595	DK877_08850	A7J09_08855	A7J10_08670
1534	phospho-N-acetylmuramoyl-pentapeptide- transferase	ISU1606	DK235_08340		SSU_RS07805	DK237_02610	DK235_08340	DK876_08245	DK878_08740	DK875_02720	DK877_08865	A7J09_08860	A7J10_08675	A7J08_08095
1535	PASTA domain-containing protein	ISU2514	DK875_02715		SSU_RS07810	DK237_02605	DK235_08345	DK876_08250	DK878_08745	DK875_02715	DK877_08870	A7J09_08865	A7J10_08680	A7J08_08100
1536	cell division protein FtsL	ISU2414	DK877_08875		SSU_RS07815	DK237_02600	DK235_08350	DK876_08255	DK878_08750	DK875_02710	DK877_08875	A7J09_08870	A7J10_08685	A7J08_08105
1537	ribosomal RNA small subunit methyltransferase H	ISU1606	DK235_08355		SSU_RS07820	DK237_02595	DK235_08355	DK876_08260	DK878_08755	DK875_02705	DK877_08880	A7J09_08875	A7J10_08690	A7J08_08110
1538	transcriptional regulator	ISU2414	DK877_08885		SSU_RS07825	DK237_02590	DK235_08360	DK876_08265	DK878_08760	DK875_02700	DK877_08885	A7J09_08880	A7J10_08695	A7J08_08115
1539	DUF3278 domain-containing protein	ISU1606	DK235_08365		SSU_RS07830		DK235_08365	DK876_08270					A7J10_08700
1540	hypothetical protein	ISU2414	DK877_08890		SSU_RS07835	DK237_02585	DK235_08370	DK876_08275	DK878_08765	DK875_02695	DK877_08890	A7J09_08885	A7J10_08705	A7J08_08120
1541	DUF3278 domain-containing protein	ISU1606	DK235_08375		SSU_RS07840		DK235_08375	DK876_08280		DK875_02690			A7J10_08710	A7J08_08125
1542	MFS transporter	ISU2414	DK877_08910		SSU_RS07845	DK237_02565	DK235_08380	DK876_08285	DK878_08785	DK875_02685	DK877_08910	A7J09_08895	A7J10_08715	A7J08_08130
1543	hypothetical protein	ISU2414	DK877_08915		SSU_RS07850	DK237_02560	DK235_08385	DK876_08290	DK878_08790	DK875_02680	DK877_08915	A7J09_08900	A7J10_08720
1544	NusG domain II-containing protein	ISU2414	DK877_08920		SSU_RS07855	DK237_02555	DK235_08390	DK876_08295	DK878_08795	DK875_02675	DK877_08920	A7J09_08905	A7J10_08725	A7J08_08140
1545	1,4-dihydroxy-2-naphthoate polyprenyltransferase	ISU2414	DK877_08925		SSU_RS07860	DK237_02550	DK235_08395	DK876_08300	DK878_08800	DK875_02670	DK877_08925	A7J09_08915	A7J10_00615	A7J08_08145
1546	FAD:protein FMN transferase	ISU2414	DK877_08930		SSU_RS07865	DK237_02545	DK235_08400	DK876_08305	DK878_08805	DK875_02665	DK877_08930	A7J09_08920	A7J10_00610	A7J08_08150
1547	FMN-binding protein	ISU1606	DK235_08405		SSU_RS07870	DK237_02540	DK235_08405	DK876_08310	DK878_08810	DK875_02660	DK877_08935	A7J09_08925	A7J10_00605	A7J08_08155
1548	polyprenyl synthetase family protein	ISU2414	DK877_08940		SSU_RS07875	DK237_02535	DK235_08410	DK876_08315	DK878_08815	DK875_02655	DK877_08940	A7J09_08930	A7J10_00600	A7J08_08160
1549	NAD(P)/FAD-dependent oxidoreductase	ISU2414	DK877_08945		SSU_RS07880	DK237_02530	DK235_08415	DK876_08320	DK878_08820	DK875_02650	DK877_08945	A7J09_08935	A7J10_00595	A7J08_08165
1550	heptaprenyl diphosphate synthase	ISU2414	DK877_08950		SSU_RS07885	DK237_02525	DK235_08420	DK876_08325	DK878_08825	DK875_02645	DK877_08950	A7J09_08940	A7J10_00590	A7J08_08170
1551	hypothetical protein	ISU1606	DK235_08425		SSU_RS07890	DK237_02520	DK235_08425	DK876_08330	DK878_08830	DK875_02640	DK877_08955	A7J09_08945
1552	TrkH family potassium uptake protein	ISU1606	DK235_08430		SSU_RS07895	DK237_02515	DK235_08430	DK876_08335	DK878_08835	DK875_02635	DK877_08960	A7J09_08950	A7J10_00580	A7J08_08180
1553	TrkA family potassium uptake protein	ISU1606	DK235_08435		SSU_RS07900	DK237_02510	DK235_08435	DK876_08340	DK878_08840	DK875_02630	DK877_08965	A7J09_08955	A7J10_00575	A7J08_08185
1554	MATE family efflux transporter	ISU2414	DK877_08970		SSU_RS07905	DK237_02505	DK235_08440	DK876_08345	DK878_08845	DK875_02625	DK877_08970	A7J09_08960	A7J10_00570	A7J08_08190
1555	hypothetical protein	ISU1606	DK235_08445		SSU_RS07910	DK237_02500	DK235_08445	DK876_08350	DK878_08850	DK875_02620	DK877_08975	A7J09_08965	A7J10_00565	A7J08_08195
1556	DUF896 family protein	ISU1606	DK235_08450		SSU_RS07915	DK237_02495	DK235_08450	DK876_08355	DK878_08855	DK875_02615	DK877_08980	A7J09_08980	A7J10_00560	A7J08_08200
1557	glycine--tRNA ligase subunit beta	ISU1606	DK235_08455		SSU_RS07920	DK237_02490	DK235_08455	DK876_08360	DK878_08860	DK875_02610	DK877_08985	A7J09_08990	A7J10_00555	A7J08_08205
1558	glycine--tRNA ligase subunit alpha	ISU1606	DK235_08460		SSU_RS07925	DK237_02485	DK235_08460	DK876_08365	DK878_08865	DK875_02605	DK877_08990	A7J09_08995	A7J10_00550	A7J08_08210
1559	DUF1398 domain-containing protein	ISU2414	DK877_08995		SSU_RS07930	DK237_02480	DK235_08465	DK876_08370	DK878_08870	DK875_02600	DK877_08995	A7J09_09000		A7J08_08215
1560	hypothetical protein	ISU1606	DK235_08470		SSU_RS07935	DK237_02475	DK235_08470	DK876_08375	DK878_08875	DK875_02595	DK877_09000	A7J09_09005	A7J10_00540	A7J08_08220
1561	ABC transporter permease	ISU1606	DK235_08475		SSU_RS07940	DK237_02470	DK235_08475	DK876_08380	DK878_08880	DK875_02590	DK877_09005	A7J09_09010	A7J10_00535	A7J08_08225
1562	methionine ABC transporter ATP-binding protein	ISU1606	DK235_08480		SSU_RS07945	DK237_02465	DK235_08480	DK876_08385	DK878_08885	DK875_02585	DK877_09010	A7J09_09015	A7J10_00530	A7J08_08230
1563	M20/M25/M40 family metallo-hydrolase	ISU2414	DK877_09015		SSU_RS07950	DK237_02460	DK235_08485	DK876_08390	DK878_08890	DK875_02580	DK877_09015	A7J09_09020	A7J10_00525	A7J08_08235
1564	MetQ/NlpA family ABC transporter substrate-binding protein	ISU1606	DK235_08490		SSU_RS07955	DK237_02455	DK235_08490	DK876_08395	DK878_08895	DK875_02575	DK877_09020	A7J09_09025	A7J10_00520	A7J08_08240
1565	gamma-glutamyl-gamma-aminobutyrate hydrolase family protein	ISU2414	DK877_09025		SSU_RS07960	DK237_02450	DK235_08495	DK876_08400	DK878_08900	DK875_02570	DK877_09025	A7J09_09030	A7J10_00515	A7J08_08245
1566	5-methyltetrahydropteroyltriglutamate-- homocysteine S-methyltransferase	ISU2414	DK877_09030		SSU_RS07965	DK237_02445	DK235_08500	DK876_08405	DK878_08905	DK875_02555	DK877_09030	A7J09_09035	A7J10_00485
1567	methylenetetrahydrofolate reductase [NAD(P)H]	ISU2414	DK877_09035		SSU_RS07970	DK237_02440	DK235_08505	DK876_08410	DK878_08910	DK875_02550	DK877_09035	A7J09_09040	A7J10_00480
1568	NCS2 family permease	ISU1606	DK235_08510		SSU_RS07975		DK235_08510	DK876_08415	DK878_08915	DK875_02545		A7J09_03115	A7J10_00475	A7J08_08265
1569	Cof-type HAD-IIB family hydrolase	ISU2414	DK877_09045		SSU_RS07980	DK237_02430	DK235_08515	DK876_08420	DK878_08920	DK875_02540	DK877_09045	A7J09_03110	A7J10_00470	A7J08_08270
1570	PTS mannose transporter subunit IIAB	ISU2414	DK877_09050		SSU_RS07985	DK237_02425	DK235_08520	DK876_08425	DK878_08925	DK875_02535	DK877_09050	A7J09_03100	A7J10_00465	A7J08_08275
1571	PTS mannose/fructose/sorbose transporter subunit IIC	ISU1606	DK235_08525		SSU_RS07990	DK237_02420	DK235_08525	DK876_08430	DK878_08930	DK875_02530	DK877_09055	A7J09_03095	A7J10_00460	A7J08_08280
1572	PTS mannose/fructose/sorbose transporter family subunit IID	ISU1606	DK235_08530		SSU_RS07995	DK237_02415	DK235_08530	DK876_08435	DK878_08935	DK875_02525	DK877_09060	A7J09_03090	A7J10_00455	A7J08_08285
1573	DUF956 family protein	ISU1606	DK235_08535		SSU_RS08000	DK237_02410	DK235_08535	DK876_08440	DK878_08940	DK875_02520	DK877_09065	A7J09_03085	A7J10_00450	A7J08_08290
1574	serine--tRNA ligase	ISU1606	DK235_08540		SSU_RS08005	DK237_02405	DK235_08540	DK876_08445	DK878_08945	DK875_02515	DK877_09070	A7J09_03080	A7J10_00445	A7J08_08295
1575	type I restriction-modification system subunit M	ISU2414	DK877_09075		SSU_RS08010	DK237_02400	DK235_08545	DK876_08450	DK878_08950	DK875_02510	DK877_09075	A7J09_03075	A7J10_00440
1576	restriction endonuclease subunit S	ISU1606	DK235_08550		SSU_RS08015	DK237_02385	DK235_08550		DK878_08965	DK875_02495	DK877_09090	A7J09_03060	A7J10_00425
1577	type I restriction endonuclease subunit R	ISU1606	DK235_08555		SSU_RS08020	DK237_02380	DK235_08555	DK876_08460	DK878_08970	DK875_02490		A7J09_03055
1578	restriction endonuclease subunit S	ISU2414	DK877_09100		SSU_RS08025	DK237_02375	DK235_08560	DK876_08465	DK878_08975	DK875_02485	DK877_09100	A7J09_03050	A7J10_11330
1579	site-specific integrase	ISU1606	DK235_08565		SSU_RS08030	DK237_02370	DK235_08565	DK876_08470	DK878_08980		DK877_09105	A7J09_03045	A7J10_11335
1580	CPBP family intramembrane metalloprotease	ISU2514	DK875_02465		SSU_RS08035	DK237_02365	DK235_08570	DK876_08475	DK878_08985	DK875_02465	DK877_09110	A7J09_03040
1581	hypothetical protein	ISU1606	DK235_08575		SSU_RS08040		DK235_08575	DK876_08480		DK875_02460		A7J09_03035	A7J10_11340
1582	hypothetical protein	ISU1606	DK235_08580		SSU_RS08045	DK237_02355	DK235_08580	DK876_08485	DK878_08995	DK875_02455	DK877_09120			A7J08_08300
1583	GNAT family N-acetyltransferase	ISU1606	DK235_08585		SSU_RS08050	DK237_02350	DK235_08585	DK876_08490	DK878_09000	DK875_02450	DK877_09125	A7J09_03030	A7J10_11345	A7J08_08305
1584	acetyl-CoA carboxylase carboxyl transferase subunit alpha	SRD478	A7J08_08310		SSU_RS08055	DK237_02345	DK235_08590	DK876_08495	DK878_09005	DK875_02445	DK877_09130	A7J09_03025	A7J10_11350	A7J08_08310
1585	acetyl-CoA carboxylase carboxyltransferase subunit beta	ISU2414	DK877_09135		SSU_RS08060	DK237_02340	DK235_08595	DK876_08500	DK878_09010	DK875_02440	DK877_09135	A7J09_03020	A7J10_11355	A7J08_08315
1586	acetyl-CoA carboxylase biotin carboxylase subunit	ISU2414	DK877_09140		SSU_RS08065	DK237_02335	DK235_08600	DK876_08505	DK878_09015	DK875_02435	DK877_09140	A7J09_03010	A7J10_11365	A7J08_08320
1587	3-hydroxyacyl-[acyl-carrier-protein] dehydratase FabZ	ISU2912	A7J10_11370		SSU_RS08070	DK237_02330	DK235_08605	DK876_08510	DK878_09020	DK875_02430	DK877_09145	A7J09_03005	A7J10_11370	A7J08_08325
1588	acetyl-CoA carboxylase biotin carboxyl carrier protein	ISU2414	DK877_09150		SSU_RS08075	DK237_02325	DK235_08610	DK876_08515	DK878_09025	DK875_02425	DK877_09150	A7J09_03000	A7J10_11375	A7J08_08330
1589	beta-ketoacyl-[acyl-carrier-protein] synthase II	ISU2414	DK877_09155		SSU_RS08080	DK237_02320	DK235_08615	DK876_08520	DK878_09030	DK875_02420	DK877_09155	A7J09_02995	A7J10_11380	A7J08_08335
1590	3-oxoacyl-[acyl-carrier-protein] reductase	ISU1606	DK235_08620		SSU_RS08085	DK237_02310	DK235_08620	DK876_08525	DK878_09035	DK875_02410	DK877_09165	A7J09_02990	A7J10_11385	A7J08_08345
1591	[acyl-carrier-protein] S-malonyltransferase	ISU2414	DK877_09170		SSU_RS08090	DK237_02305	DK235_08625	DK876_08530	DK878_09040	DK875_02405	DK877_09170	A7J09_02985	A7J10_11390	A7J08_08350
1592	enoyl-[acyl-carrier-protein] reductase FabK	ISU1606	DK235_08630		SSU_RS08095	DK237_02300	DK235_08630	DK876_08535	DK878_09045	DK875_02400	DK877_09175	A7J09_02980	A7J10_11395	A7J08_08355
1593	acyl carrier protein	ISU1606	DK235_08635		SSU_RS08100	DK237_02295	DK235_08635	DK876_08540	DK878_09050	DK875_02395	DK877_09180	A7J09_02975	A7J10_11400	A7J08_08360
1594	ketoacyl-ACP synthase III	ISU2414	DK877_09185		SSU_RS08105	DK237_02290	DK235_08640	DK876_08545	DK878_09055	DK875_02390	DK877_09185	A7J09_02970	A7J10_11405	A7J08_08365
1595	MarR family transcriptional regulator	ISU2414	DK877_09190		SSU_RS08110	DK237_02285	DK235_08645	DK876_08550	DK878_09060	DK875_02385	DK877_09190	A7J09_02965	A7J10_11410	A7J08_08370
1596	enoyl-CoA hydratase	ISU2414	DK877_09195		SSU_RS08115	DK237_02280	DK235_08650	DK876_08555	DK878_09065	DK875_02380	DK877_09195	A7J09_02960	A7J10_11415	A7J08_08375
1597	HAD family phosphatase	ISU2414	DK877_09200		SSU_RS08120	DK237_02275	DK235_08655	DK876_08560	DK878_09070	DK875_02375	DK877_09200	A7J09_02955	A7J10_11420	A7J08_08380
1598	aspartate kinase	ISU1606	DK235_08660		SSU_RS08125	DK237_02270	DK235_08660	DK876_08565	DK878_09075	DK875_02370	DK877_09205	A7J09_02950	A7J10_11425	A7J08_08385
1599	hypothetical protein	ISU2912	A7J10_00305		SSU_RS08130		DK235_08665	DK876_08570				A7J09_00270	A7J10_00305	A7J08_08945
1600	alanine racemase	ISU2812	A7J09_02945		SSU_RS08135	DK237_02265	DK235_08670	DK876_08575	DK878_09080	DK875_02360	DK877_09210	A7J09_02945	A7J10_11430	A7J08_08390
1601	holo-ACP synthase	ISU1606	DK235_08675		SSU_RS08140	DK237_02260	DK235_08675	DK876_08580	DK878_09085	DK875_02355	DK877_09215	A7J09_02940	A7J10_11435	A7J08_08395
1602	preprotein translocase subunit SecA	ISU1606	DK235_08680		SSU_RS08145	DK237_02255	DK235_08680	DK876_08585	DK878_09090	DK875_02350	DK877_09220	A7J09_02935	A7J10_11440	A7J08_08400
1603	transglutaminase	ISU2414	DK877_09225		SSU_RS08150	DK237_02250	DK235_08685	DK876_08590	DK878_09095	DK875_02345	DK877_09225	A7J09_02930		A7J08_08405
1604	ROK family protein	ISU2414	DK877_09230		SSU_RS08155	DK237_02245	DK235_08690	DK876_08595	DK878_09100	DK875_02340	DK877_09230	A7J09_02920	A7J10_11460	A7J08_08410
1605	PTS beta-glucoside transporter subunit IIBCA	ISU2514	DK875_02335		SSU_RS08160	DK237_02240	DK235_08695	DK876_08600	DK878_09105	DK875_02335	DK877_09235	A7J09_02915	A7J10_11465	A7J08_08415
1606	sucrose-6-phosphate hydrolase	ISU2414	DK877_09240		SSU_RS08165	DK237_02235	DK235_08700	DK876_08605	DK878_09110	DK875_02330	DK877_09240	A7J09_02910	A7J10_11470	A7J08_08420
1607	LacI family transcriptional regulator	ISU2414	DK877_09245		SSU_RS08170	DK237_02230	DK235_08705	DK876_08610	DK878_09115	DK875_02325	DK877_09245	A7J09_02905	A7J10_11475	A7J08_08425
1608	transcription antitermination factor NusB	ISU1606	DK235_08710		SSU_RS08175	DK237_02225	DK235_08710	DK876_08615	DK878_09120	DK875_02320	DK877_09250	A7J09_02900	A7J10_11480	A7J08_08430
1609	Asp23/Gls24 family envelope stress response protein	ISU1606	DK235_08715		SSU_RS08180	DK237_02220	DK235_08715	DK876_08620	DK878_09125	DK875_02315	DK877_09255	A7J09_02895	A7J10_11485	A7J08_08435
1610	elongation factor P	ISU2414	DK877_09260		SSU_RS08185	DK237_02215	DK235_08720	DK876_08625	DK878_09130	DK875_02310	DK877_09260	A7J09_02890	A7J10_11490	A7J08_08440
1611	aminopeptidase P family protein	ISU1606	DK235_08725		SSU_RS08190	DK237_02210	DK235_08725	DK876_08630	DK878_09135	DK875_02305	DK877_09265	A7J09_02885	A7J10_11495	A7J08_08445
1612	excinuclease ABC subunit UvrA	ISU2414	DK877_09270		SSU_RS08195	DK237_02205	DK235_08730	DK876_08635	DK878_09140	DK875_02300	DK877_09270	A7J09_02880	A7J10_11540	A7J08_08450
1613	magnesium transporter CorA family protein	ISU1606	DK235_08735		SSU_RS08200	DK237_02200	DK235_08735	DK876_08640	DK878_09145	DK875_02295	DK877_09275	A7J09_02875	A7J10_11545	A7J08_08455
1614	DUF1129 domain-containing protein	ISU1606	DK235_08740		SSU_RS08205	DK237_02195	DK235_08740	DK876_08645	DK878_09150	DK875_02290	DK877_09280	A7J09_02870	A7J10_11550	A7J08_08460
1615	hypothetical protein	ISU1606	DK235_08745		SSU_RS08210		DK235_08745	DK876_08650
1616	30S ribosomal protein S18	ISU1606	DK235_08750		SSU_RS08215	DK237_02190	DK235_08750	DK876_08655	DK878_09155	DK875_02285	DK877_09285	A7J09_02865	A7J10_11560	A7J08_08465
1617	single-stranded DNA-binding protein	ISU1606	DK235_08755		SSU_RS08220	DK237_02185	DK235_08755	DK876_08660	DK878_09160	DK875_02280	DK877_09290	A7J09_02860	A7J10_11565	A7J08_08470
1618	30S ribosomal protein S6	ISU1606	DK235_08760		SSU_RS08225	DK237_02180	DK235_08760	DK876_08665	DK878_09165	DK875_02275	DK877_09295	A7J09_02855	A7J10_11570	A7J08_08475
1619	IS30 family transposase	ISU1606	DK235_08765		SSU_RS08230		DK235_08765	DK876_08670
1620	lipoate--protein ligase	ISU2912	A7J10_11575		SSU_RS08235	DK237_02175	DK235_08770	DK876_08675	DK878_09170	DK875_02270	DK877_09300	A7J09_02850	A7J10_11575	A7J08_08480
1621	hypothetical protein	ISU1606	DK235_08775		SSU_RS08240		DK235_08775	DK876_08680
1622	dihydrolipoyl dehydrogenase	ISU2414	DK877_09400		SSU_RS08245	DK237_02075	DK235_08780	DK876_08685	DK878_09270	DK875_02160	DK877_09400	A7J09_01535	A7J10_11705	A7J08_08485
1623	dihydrolipoamide acetyltransferase	ISU2414	DK877_09405		SSU_RS08250	DK237_02070	DK235_08785	DK876_08690	DK878_09275	DK875_02155	DK877_09405	A7J09_01530	A7J10_11710	A7J08_08490
1624	alpha-ketoacid dehydrogenase subunit beta	ISU1606	DK235_08790		SSU_RS08255	DK237_02065	DK235_08790	DK876_08695	DK878_09280	DK875_02150	DK877_09410	A7J09_01520	A7J10_11720	A7J08_08495
1625	thiamine pyrophosphate-dependent dehydrogenase E1 component subunit alpha	ISU2414	DK877_09415		SSU_RS08260	DK237_02060	DK235_08795	DK876_08700	DK878_09285	DK875_02145	DK877_09415	A7J09_01515	A7J10_11725	A7J08_08500
1626	trimeric intracellular cation channel family protein	ISU2912	A7J10_11730		SSU_RS08265	DK237_02055	DK235_08800	DK876_08705	DK878_09290	DK875_02140	DK877_09420	A7J09_01510	A7J10_11730	A7J08_08505
1627	carbohydrate-binding domain-containing protein	ISU1606	DK235_08805		SSU_RS08270	DK237_02050	DK235_08805	DK876_08710	DK878_09295	DK875_02135	DK877_09425	A7J09_01505		A7J08_08510
1628	colicin lysis protein	ISU2414	DK877_09430		SSU_RS08275	DK237_02045	DK235_08810	DK876_08715	DK878_09300	DK875_02130	DK877_09430	A7J09_01500	A7J10_11740	A7J08_08515
1629	30S ribosome-binding factor RbfA	ISU2414	DK877_09435		SSU_RS08280	DK237_02040	DK235_08815	DK876_08720	DK878_09305	DK875_02125	DK877_09435	A7J09_01495	A7J10_11745	A7J08_08520
1630	translation initiation factor IF-2	ISU2414	DK877_09440		SSU_RS08285	DK237_02035	DK235_08820	DK876_08725	DK878_09310	DK875_02120	DK877_09440	A7J09_01490	A7J10_11750	A7J08_08525
1631	YlxQ-related RNA-binding protein	ISU2414	DK877_09445		SSU_RS08290	DK237_02030	DK235_08825	DK876_08730	DK878_09315	DK875_02115	DK877_09445	A7J09_01485	A7J10_11755	A7J08_08530
1632	YlxR family protein	ISU1606	DK235_08830		SSU_RS08295	DK237_02025	DK235_08830	DK876_08735	DK878_09320	DK875_02110	DK877_09450	A7J09_01480	A7J10_11760	A7J08_08535
1633	transcription termination/antitermination protein NusA	ISU1606	DK235_08835		SSU_RS08300	DK237_02020	DK235_08835	DK876_08740	DK878_09325	DK875_02105	DK877_09455	A7J09_01475	A7J10_11765	A7J08_08540
1634	ribosome maturation factor RimP	ISU1606	DK235_08840		SSU_RS08305	DK237_02015	DK235_08840	DK876_08745	DK878_09330	DK875_02100	DK877_09460	A7J09_01470	A7J10_11770	A7J08_08545
1635	tRNA (guanosine(46)-N7)-methyltransferase TrmB	ISU1606	DK235_08845		SSU_RS08310	DK237_02010	DK235_08845	DK876_08750	DK878_09335	DK875_02095	DK877_09465	A7J09_01465	A7J10_11775	A7J08_08550
1636	phosphotransferase	ISU2414	DK877_09470		SSU_RS08315	DK237_02005	DK235_08850	DK876_08755	DK878_09340	DK875_02090	DK877_09470	A7J09_01460	A7J10_11780	A7J08_08555
1637	multidrug ABC transporter permease	ISU2414	DK877_09475		SSU_RS08320	DK237_02000	DK235_08855	DK876_08760	DK878_09345	DK875_02085	DK877_09475	A7J09_01455	A7J10_11785	A7J08_08560
1638	ABC transporter ATP-binding protein	ISU2414	DK877_09480		SSU_RS08325	DK237_01995	DK235_08860	DK876_08765	DK878_09350	DK875_02080	DK877_09480	A7J09_01450	A7J10_11790	A7J08_08565
1639	HIT family protein	ISU2414	DK877_09485		SSU_RS08330	DK237_01990	DK235_08865	DK876_08770	DK878_09355	DK875_02075	DK877_09485	A7J09_01445	A7J10_11795	A7J08_08570
1640	chemotaxis protein	ISU2414	DK877_09490		SSU_RS08335	DK237_01985	DK235_08870	DK876_08775	DK878_09360	DK875_02070	DK877_09490	A7J09_01440	A7J10_11800	A7J08_08575
1641	LytR family transcriptional regulator	ISU2414	DK877_09495		SSU_RS08340	DK237_01980	DK235_08875	DK876_08780	DK878_09365	DK875_02065	DK877_09495	A7J09_01435	A7J10_11810	A7J08_08580
1642	GNAT family N-acetyltransferase	ISU2414	DK877_09500		SSU_RS08345	DK237_01975	DK235_08880	DK876_08785	DK878_09370	DK875_02060	DK877_09500	A7J09_01430	A7J10_11815	A7J08_08585
1643	tRNA (adenosine(37)-N6)-threonylcarbamoyltransferase complex ATPase subunit type 1 TsaE	ISU2414	DK877_09505		SSU_RS08350	DK237_01970	DK235_08885	DK876_08790	DK878_09375	DK875_02055	DK877_09505	A7J09_01425	A7J10_11820	A7J08_08590
1644	DAK2 domain-containing protein	ISU2414	DK877_09510		SSU_RS08355	DK237_01965	DK235_08890	DK876_08795	DK878_09380	DK875_02050	DK877_09510	A7J09_01420	A7J10_11825	A7J08_08595
1645	Asp23/Gls24 family envelope stress response protein	ISU1606	DK235_08895		SSU_RS08360	DK237_01960	DK235_08895	DK876_08800	DK878_09385	DK875_02045	DK877_09515	A7J09_01415	A7J10_11830	A7J08_08600
1646	ABC transporter permease	ISU1606	DK235_08905		SSU_RS08370	DK237_09455	DK235_08905	DK876_08810	DK878_09395	DK875_02030	DK877_09525	A7J09_01410	A7J10_11835	A7J08_08605
1647	ABC transporter permease	ISU1606	DK235_08910		SSU_RS08375	DK237_09460	DK235_08910	DK876_08815	DK878_09400	DK875_02025	DK877_09530	A7J09_01405	A7J10_11840	A7J08_08610
1648	ABC transporter ATP-binding protein	ISU2414	DK877_09535		SSU_RS08380	DK237_09465	DK235_08915	DK876_08820	DK878_09405	DK875_02020	DK877_09535	A7J09_01400	A7J10_11845	A7J08_08615
1649	ABC transporter ATP-binding protein	ISU1606	DK235_08920		SSU_RS08385	DK237_09470	DK235_08920	DK876_08825	DK878_09410	DK875_02015	DK877_09540	A7J09_01395	A7J10_11850	A7J08_08620
1650	oligopeptide ABC transporter substrate-binding protein	ISU2414	DK877_09545		SSU_RS08390	DK237_09475	DK235_08925	DK876_08830	DK878_09415	DK875_02010	DK877_09545	A7J09_01385	A7J10_11855	A7J08_08625
1651	D-alanyl-D-alanine carboxypeptidase	ISU2414	DK877_09550		SSU_RS08395	DK237_09480	DK235_08930	DK876_08835	DK878_09420	DK875_02005	DK877_09550	A7J09_01380	A7J10_11860	A7J08_08630
1652	Fe-S cluster assembly protein SufB	ISU1606	DK235_08935		SSU_RS08400	DK237_09485	DK235_08935	DK876_08840	DK878_09425	DK875_02000	DK877_09555	A7J09_01370	A7J10_11865	A7J08_08635
1653	SUF system NifU family Fe-S cluster assembly protein	ISU2414	DK877_09560		SSU_RS08405	DK237_09490	DK235_08940	DK876_08845	DK878_09430	DK875_01995	DK877_09560	A7J09_01365	A7J10_11870	A7J08_08640
1654	cysteine desulfurase	ISU1606	DK235_08945		SSU_RS08410	DK237_09495	DK235_08945	DK876_08850	DK878_09435	DK875_01990	DK877_09565	A7J09_01360	A7J10_11875	A7J08_08645
1655	Fe-S cluster assembly protein SufD	ISU2414	DK877_09570		SSU_RS08415	DK237_09500	DK235_08950	DK876_08855	DK878_09440	DK875_01985	DK877_09570	A7J09_01355	A7J10_11880	A7J08_08650
1656	Fe-S cluster assembly ATPase SufC	ISU1606	DK235_08955		SSU_RS08420	DK237_09505	DK235_08955	DK876_08860	DK878_09445	DK875_01980	DK877_09575	A7J09_01350	A7J10_11885	A7J08_08655
1657	undecaprenyl/decaprenyl-phosphate alpha-N-acetylglucosaminyl 1-phosphate transferase	ISU1606	DK235_08960		SSU_RS08425	DK237_09510	DK235_08960	DK876_08865	DK878_09450	DK875_01975	DK877_09580	A7J09_01345	A7J10_11890	A7J08_08660
1658	adaptor protein MecA	ISU2514	DK875_01970		SSU_RS08430	DK237_09515	DK235_08965	DK876_08870	DK878_09455	DK875_01970	DK877_09585	A7J09_01340	A7J10_11895	A7J08_08665
1659	undecaprenyl-diphosphate phosphatase	ISU2812	A7J09_01335		SSU_RS08435	DK237_09520	DK235_08970	DK876_08875	DK878_09460	DK875_01965	DK877_09590	A7J09_01335	A7J10_11900	A7J08_08670
1660	ABC transporter permease subunit	ISU2414	DK877_09595		SSU_RS08440	DK237_09525	DK235_08975	DK876_08880	DK878_09465	DK875_01960	DK877_09595	A7J09_01330	A7J10_11905	A7J08_08675
1661	amino acid ABC transporter ATP-binding protein	ISU1606	DK235_08980		SSU_RS08445	DK237_09530	DK235_08980	DK876_08885	DK878_09470	DK875_01955	DK877_09600	A7J09_01325	A7J10_11910	A7J08_08680
1662	hypothetical protein	ISU1606	DK235_08985		SSU_RS08450	DK237_09535	DK235_08985	DK876_08890	DK878_09475	DK875_01950	DK877_09605	A7J09_01315	A7J10_11915	A7J08_08685
1663	SPFH domain-containing protein	ISU2414	DK877_09610		SSU_RS08455	DK237_09540	DK235_08990	DK876_08895	DK878_09480	DK875_01945	DK877_09610	A7J09_01310	A7J10_11920	A7J08_08690
1664	threonine dehydratase	ISU2514	DK875_01940		SSU_RS08460	DK237_09545	DK235_08995	DK876_08900	DK878_09485	DK875_01940	DK877_09615	A7J09_01305	A7J10_11925	A7J08_08695
1665	ketol-acid reductoisomerase	ISU1606	DK235_09000		SSU_RS08465	DK237_09550	DK235_09000	DK876_08905	DK878_09490	DK875_01935	DK877_09620	A7J09_01300	A7J10_11930	A7J08_08700
1666	acetolactate synthase small subunit	ISU1606	DK235_09005		SSU_RS08470	DK237_09555	DK235_09005	DK876_08910	DK878_09495	DK875_01930	DK877_09625	A7J09_01295	A7J10_11935	A7J08_08705
1667	acetolactate synthase large subunit	SRD478	A7J08_08710		SSU_RS08475	DK237_09560	DK235_09010	DK876_08915	DK878_09500	DK875_01925	DK877_09630	A7J09_01290	A7J10_11940	A7J08_08710
1668	glycosyltransferase	ISU2912	A7J10_11945		SSU_RS08480		DK235_09015	DK876_08920		DK875_01920		A7J09_01285	A7J10_11945	A7J08_08715
1669	phosphodiester glycosidase family protein	ISU1606	DK235_09020		SSU_RS08485		DK235_09020	DK876_08925		DK875_01915		A7J09_01280	A7J10_11950
1670	hypothetical protein	ISU1606	DK235_09025		SSU_RS08490	DK237_09575	DK235_09025	DK876_08930	DK878_09515	DK875_01910	DK877_09645	A7J09_01275	A7J10_11955	A7J08_08725
1671	dihydroxy-acid dehydratase	ISU1606	DK235_09030		SSU_RS08495	DK237_09580	DK235_09030	DK876_08935	DK878_09520	DK875_01905	DK877_09650	A7J09_01270	A7J10_11960	A7J08_08730
1672	hypothetical protein	ISU2514	DK875_01900		SSU_RS08500	DK237_09585	DK235_09035	DK876_08940	DK878_09525	DK875_01900	DK877_09655	A7J09_01260	A7J10_11975	A7J08_08735
1673	DUF59 domain-containing protein	ISU2514	DK875_01890		SSU_RS08505	DK237_09590	DK235_09040	DK876_08945	DK878_09530	DK875_01890	DK877_09660	A7J09_01250	A7J10_11980	A7J08_08740
1674	30S ribosomal protein S9	ISU1606	DK235_09050		SSU_RS08520	DK237_09640	DK235_09050	DK876_08955	DK878_09580	DK875_01830	DK877_09820	A7J09_01205	A7J10_12060	A7J08_08770
1675	50S ribosomal protein L13	ISU2414	DK877_09825		SSU_RS08525	DK237_09645	DK235_09055	DK876_08960	DK878_09585	DK875_01825	DK877_09825	A7J09_01200	A7J10_12065	A7J08_08775
1676	DegV family protein	ISU2414	DK877_09835		SSU_RS08530	DK237_09655	DK235_09065	DK876_08970	DK878_09595	DK875_01815	DK877_09835	A7J09_01190	A7J10_12075	A7J08_08790
1677	NYN domain-containing protein	ISU2414	DK877_09840		SSU_RS08535	DK237_09660	DK235_09070	DK876_08975	DK878_09600	DK875_01810	DK877_09840			A7J08_08795
1678	23S rRNA (guanosine(2251)-2'-O)-methyltransferase RlmB	ISU1606	DK235_09075		SSU_RS08540	DK237_09665	DK235_09075	DK876_08980	DK878_09605	DK875_01805	DK877_09845	A7J09_01180	A7J10_12090	A7J08_08800
1679	PASTA domain-containing protein	ISU1606	DK235_09080		SSU_RS08545		DK235_09080	DK876_08985
1680	DUF1761 domain-containing protein	ISU2414	DK877_09850		SSU_RS08550		DK235_09085	DK876_08990	DK878_09610	DK875_01800	DK877_09850	A7J09_01170	A7J10_12100	A7J08_08805
1681	aromatic acid exporter family protein	ISU1606	DK235_09090		SSU_RS08555	DK237_09675	DK235_09090	DK876_08995	DK878_09615	DK875_01795	DK877_09855	A7J09_01165	A7J10_12110	A7J08_08810
1682	hypothetical protein	ISU1606	DK235_09095		SSU_RS08560		DK235_09095	DK876_09000				A7J09_01160	A7J10_12115
1683	sn-glycerol-3-phosphate ABC transporter ATP-binding protein UgpC	ISU2414	DK877_09860		SSU_RS08565	DK237_09680	DK235_09100	DK876_09005	DK878_09620	DK875_01790	DK877_09860	A7J09_01155	A7J10_12120	A7J08_08825
1684	transcriptional regulator	ISU2414	DK877_09865		SSU_RS08570	DK237_09685	DK235_09105	DK876_09010	DK878_09625	DK875_01785	DK877_09865	A7J09_01150	A7J10_12125	A7J08_08830
1685	DNA-binding response regulator	ISU1606	DK235_09110		SSU_RS08575		DK235_09110	DK876_09015
1686	sensor histidine kinase	ISU1606	DK235_09115		SSU_RS08580		DK235_09115	DK876_09020				A7J09_01145
1687	DUF624 domain-containing protein	ISU1606	DK235_09120		SSU_RS08585		DK235_09120	DK876_09025				A7J09_01140
1688	IS110 family transposase	ISU1606	DK235_09125		SSU_RS08590		DK235_09125	DK876_09030
1689	hypothetical protein	ISU1606	DK235_09130		SSU_RS10235		DK235_09130	DK876_09035
1690	DUF3502 domain-containing protein	ISU1606	DK235_09135		SSU_RS08595		DK235_09135	DK876_09040				A7J09_01135
1691	carbohydrate ABC transporter permease	ISU1606	DK235_09140		SSU_RS08600		DK235_09140	DK876_09045				A7J09_01130
1692	sugar ABC transporter permease	ISU2714	DK876_09050		SSU_RS08605		DK235_09145	DK876_09050				A7J09_01125
1693	beta-N-acetylhexosaminidase	ISU1606	DK235_09150		SSU_RS08610		DK235_09150	DK876_09055				A7J09_01120
1694	ROK family protein	ISU1606	DK235_09155		SSU_RS08615		DK235_09155	DK876_09060				A7J09_01115
1695	alpha-mannosidase	ISU1606	DK235_09160		SSU_RS08620		DK235_09160	DK876_09065
1696	glycoside hydrolase family 125 protein	ISU1606	DK235_09165		SSU_RS08625		DK235_09165	DK876_09070				A7J09_01095
1697	alpha-mannosidase	ISU1606	DK235_09170		SSU_RS08630		DK235_09170	DK876_09075				A7J09_00890
1698	YSIRK-type signal peptide-containing protein	ISU1606	DK235_09175		SSU_RS08635		DK235_09175	DK876_09080				A7J09_00895
1699	Mini-ribonuclease 3	ISU2414	DK877_09870		SSU_RS08640	DK237_09690	DK235_09180	DK876_09085	DK878_09630	DK875_01780	DK877_09870	A7J09_00900	A7J10_12130	A7J08_08835
1700	cysteine--tRNA ligase	ISU2414	DK877_09875		SSU_RS08645	DK237_09695	DK235_09185	DK876_09090	DK878_09635	DK875_01775	DK877_09875	A7J09_00905	A7J10_12135	A7J08_08840
1701	hypothetical protein	ISU1606	DK235_09190		SSU_RS08650	DK237_09700	DK235_09190	DK876_09095	DK878_09640	DK875_01770	DK877_09880	A7J09_00910		A7J08_08845
1702	phosphorylase	ISU2414	DK877_09885		SSU_RS08655	DK237_09705	DK235_09195	DK876_09100	DK878_09645	DK875_01765	DK877_09885	A7J09_00915	A7J10_12145
1703	serine O-acetyltransferase	ISU2812	A7J09_00920		SSU_RS08660	DK237_09710	DK235_09200	DK876_09105	DK878_09650	DK875_01760	DK877_09890	A7J09_00920	A7J10_12155	A7J08_08850
1704	polyribonucleotide nucleotidyltransferase	SRD478	A7J08_08855		SSU_RS08665	DK237_09715	DK235_09205	DK876_09110	DK878_09655	DK875_01755	DK877_09895	A7J09_00925	A7J10_12160	A7J08_08855
1705	polyamine oxidase	ISU1606	DK235_09210		SSU_RS08670		DK235_09210	DK876_09115
1706	GNAT family acetyltransferase	ISU1606	DK235_09215		SSU_RS08675		DK235_09215	DK876_09120
1707	DUF871 family protein	ISU1606	DK235_09220		SSU_RS10240		DK235_09220	DK876_09125
1708	DUF871 family protein	ISU1606	DK235_09225		SSU_RS08680		DK235_09225	DK876_09130
1709	PTS trehalose transporter subunit IIBC	ISU1606	DK235_09230		SSU_RS08685		DK235_09230	DK876_09135
1710	N-acetylmuramic acid 6-phosphate etherase	ISU1606	DK235_09235		SSU_RS08690		DK235_09235	DK876_09140
1711	MurR/RpiR family transcriptional regulator	ISU1606	DK235_09240		SSU_RS08695		DK235_09240	DK876_09145
1712	30S ribosomal protein S15	ISU1606	DK235_09245		SSU_RS08700	DK237_09725	DK235_09245	DK876_09150	DK878_09665	DK875_01745	DK877_09905	A7J09_00955	A7J10_12170	A7J08_08865
1713	uracil permease	ISU2414	DK877_09935		SSU_RS08705	DK237_09755	DK235_09250	DK876_09155	DK878_09695	DK875_01705	DK877_09935	A7J09_00985	A7J10_12175	A7J08_08895
1714	hypothetical protein	ISU1606	DK235_09255		SSU_RS08710		DK235_09255	DK876_09160
1715	hypothetical protein	ISU2912	A7J10_12190		SSU_RS08715	DK237_09765	DK235_09260	DK876_09165	DK878_09705	DK875_01695	DK877_09945	A7J09_00785	A7J10_12190	A7J08_08910
1716	rRNA pseudouridine synthase	ISU2414	DK877_09955		SSU_RS08720	DK237_09775	DK235_09265	DK876_09170	DK878_09715	DK875_01685	DK877_09955	A7J09_00795	A7J10_12205	A7J08_08915
1717	GNAT family N-acetyltransferase	ISU2414	DK877_09960		SSU_RS08725	DK237_09780	DK235_09270	DK876_09175	DK878_09720	DK875_01680	DK877_09960	A7J09_00800	A7J10_12210	A7J08_08920
1718	acetyltransferase	ISU1606	DK235_09275		SSU_RS08730		DK235_09275	DK876_09180
1719	MFS transporter	ISU2614	DK237_09790		SSU_RS08735	DK237_09790	DK235_09280	DK876_09185	DK878_09730	DK875_01670	DK877_09970	A7J09_00810	A7J10_12220	A7J08_08935
1720	peptide deformylase	ISU2514	DK875_01665		SSU_RS08740	DK237_09795	DK235_09285	DK876_09190	DK878_09735	DK875_01665	DK877_09975	A7J09_00815	A7J10_12225	A7J08_08940
1721	translation factor (SUA5)	ISU2912	A7J10_12255		SSU_RS08745	DK237_09800	DK235_09290	DK876_09195	DK878_09740	DK875_01660	DK877_09980	A7J09_00820	A7J10_12255	A7J08_08950
1722	3-isopropylmalate dehydratase small subunit	ISU2414	DK877_09985		SSU_RS08750	DK237_09805	DK235_09295	DK876_09200	DK878_09745	DK875_01655	DK877_09985	A7J09_00825	A7J10_12260	A7J08_08955
1723	3-isopropylmalate dehydratase large subunit	ISU2414	DK877_09990		SSU_RS08755	DK237_09810	DK235_09300	DK876_09205	DK878_09750	DK875_01650	DK877_09990	A7J09_00830	A7J10_12265	A7J08_08960
1724	3-isopropylmalate dehydrogenase	ISU2912	A7J10_12270		SSU_RS08760	DK237_09815	DK235_09305	DK876_09210	DK878_09755		DK877_09995	A7J09_00835	A7J10_12270	A7J08_08965
1725	2-isopropylmalate synthase	ISU2912	A7J10_12275		SSU_RS08765	DK237_09820	DK235_09310	DK876_09215	DK878_09760	DK875_01640	DK877_10000	A7J09_00840	A7J10_12275	A7J08_08970
1726	GlsB/YeaQ/YmgE family stress response membrane protein	ISU2514	DK875_01635		SSU_RS08770	DK237_09850	DK235_09315	DK876_09220	DK878_09790	DK875_01635	DK877_10030	A7J09_00850	A7J10_12280	A7J08_08975
1727	aminopeptidase	ISU2912	A7J10_12285		SSU_RS08775	DK237_09855	DK235_09320	DK876_09225	DK878_09795	DK875_01630	DK877_10035	A7J09_00855	A7J10_12285	A7J08_08980
1728	hypothetical protein	ISU1606	DK235_09325			DK237_09860	DK235_09325	DK876_09230	DK878_09800	DK875_01625	DK877_10040			A7J08_08990
1729	nitroreductase	ISU2414	DK877_10045		SSU_RS08780	DK237_09865	DK235_09330	DK876_09235	DK878_09805	DK875_01620	DK877_10045	A7J09_00860	A7J10_12290	A7J08_08995
1730	LemA family protein	ISU1606	DK235_09335		SSU_RS08785	DK237_09870	DK235_09335	DK876_09240	DK878_09810	DK875_01615	DK877_10050			A7J08_09000
1731	PolC-type DNA polymerase III	ISU1606	DK235_09340		SSU_RS08790	DK237_09875	DK235_09340	DK876_09245	DK878_09815	DK875_01610	DK877_10055	A7J09_00865	A7J10_12295	A7J08_09005
1732	DhaKLM operon coactivator DhaQ	ISU2414	DK877_10060		SSU_RS08795	DK237_09880	DK235_09345	DK876_09250	DK878_09820	DK875_01605	DK877_10060	A7J09_00870	A7J10_12300	A7J08_09010
1733	dihydroxyacetone kinase transcriptional activator DhaS	ISU1606	DK235_09350		SSU_RS08800	DK237_09885	DK235_09350	DK876_09255	DK878_09825		DK877_10065		A7J10_12305	A7J08_09015
1734	dihydroxyacetone kinase subunit DhaK	ISU2414	DK877_10070		SSU_RS08805	DK237_09890	DK235_09355	DK876_09260	DK878_09830	DK875_01580	DK877_10070	A7J09_01075	A7J10_12310	A7J08_09020
1735	dihydroxyacetone kinase subunit L	ISU2414	DK877_10075		SSU_RS08810	DK237_09895	DK235_09360	DK876_09265	DK878_09835	DK875_01575	DK877_10075	A7J09_01070	A7J10_12315	A7J08_09025
1736	PTS-dependent dihydroxyacetone kinase phosphotransferase subunit DhaM	ISU1606	DK235_09365		SSU_RS08815	DK237_09900	DK235_09365	DK876_09270	DK878_09840	DK875_01570	DK877_10080	A7J09_01065	A7J10_12320	A7J08_09030
1737	aquaporin family protein	SRD478	A7J08_09035		SSU_RS08820	DK237_09905	DK235_09370	DK876_09275	DK878_09845	DK875_01565	DK877_10085			A7J08_09035
1738	proline--tRNA ligase	ISU2514	DK875_01560		SSU_RS08825	DK237_09910	DK235_09375	DK876_09280	DK878_09850	DK875_01560	DK877_10090	A7J09_01060	A7J10_12325	A7J08_09040
1739	RIP metalloprotease RseP	ISU2414	DK877_10095		SSU_RS08830	DK237_09915	DK235_09380	DK876_09285	DK878_09855	DK875_01555	DK877_10095	A7J09_01055	A7J10_12330	A7J08_09045
1740	CDP-archaeol synthase	SRD478	A7J08_09050		SSU_RS08835	DK237_09920	DK235_09385	DK876_09290	DK878_09860	DK875_01550	DK877_10100	A7J09_01050	A7J10_12335	A7J08_09050
1741	isoprenyl transferase	ISU2414	DK877_10105		SSU_RS08840	DK237_09925	DK235_09390	DK876_09295	DK878_09865	DK875_01545	DK877_10105	A7J09_01045	A7J10_12340	A7J08_09055
1742	preprotein translocase subunit YajC	SRD478	A7J08_09060		SSU_RS08845	DK237_09930	DK235_09395	DK876_09300	DK878_09870	DK875_01540	DK877_10110	A7J09_01025	A7J10_12345	A7J08_09060
1743	adenylosuccinate synthase	ISU2414	DK877_10115		SSU_RS08850	DK237_09935	DK235_09400	DK876_09305	DK878_09875	DK875_01535	DK877_10115	A7J09_01015	A7J10_12350	A7J08_09065
1744	bifunctional glutamate--cysteine ligase GshA/glutathione synthetase GshB	ISU1606	DK235_09405		SSU_RS08855	DK237_09940	DK235_09405	DK876_09310	DK878_09880	DK875_01530	DK877_10120	A7J09_01010	A7J10_12355	A7J08_09070
1745	LPXTG cell wall anchor domain-containing protein	ISU2614	DK237_09945		SSU_RS08860	DK237_09945	DK235_09410	DK876_09315	DK878_09885		DK877_10125		A7J10_12360	A7J08_09075
1746	Hsp33 family molecular chaperone HslO	ISU2812	A7J09_11160		SSU_RS08865	DK237_09950	DK235_09415	DK876_09320	DK878_09890	DK875_01520	DK877_10130	A7J09_11160	A7J10_12365	A7J08_09080
1747	tRNA dihydrouridine synthase DusB	ISU1606	DK235_09420		SSU_RS08870	DK237_09955	DK235_09420	DK876_09325	DK878_09895	DK875_01515	DK877_10135	A7J09_11165	A7J10_12370	A7J08_09085
1748	NUDIX hydrolase	ISU1606	DK235_09425		SSU_RS08875		DK235_09425	DK876_09330
1749	nicotinamide mononucleotide transporter	ISU1606	DK235_09430		SSU_RS08880		DK235_09430	DK876_09335
1750	cytidyltransferase	ISU2414	DK877_10140		SSU_RS08885	DK237_09960	DK235_09435	DK876_09340	DK878_09900	DK875_01495	DK877_10140	A7J09_11185	A7J10_12375	A7J08_09090
1751	ATP-dependent Clp protease ATP-binding subunit	ISU2414	DK877_10145		SSU_RS08890	DK237_09965	DK235_09440	DK876_09345	DK878_09905	DK875_01490	DK877_10145	A7J09_11190	A7J10_12380	A7J08_09100
1752	CtsR family transcriptional regulator	ISU2514	DK875_01485		SSU_RS08895	DK237_09970	DK235_09445	DK876_09350	DK878_09910	DK875_01485	DK877_10150	A7J09_11195	A7J10_12385	A7J08_09105
1753	thiol reductase thioredoxin	ISU2514	DK875_01480		SSU_RS08900	DK237_09975	DK235_09450	DK876_09355	DK878_09915	DK875_01480	DK877_10155	A7J09_11200	A7J10_12390	A7J08_09110
1754	GNAT family acetyltransferase	ISU1606	DK235_09455		SSU_RS08905		DK235_09455	DK876_09360		DK875_01475
1755	elongation factor Ts	ISU2414	DK877_10170		SSU_RS08910	DK237_09990	DK235_09460	DK876_09365	DK878_09940	DK875_01470	DK877_10170	A7J09_11205	A7J10_12420	A7J08_09140
1756	30S ribosomal protein S2	ISU1606	DK235_09465		SSU_RS08915	DK237_09995	DK235_09465	DK876_09370	DK878_09945	DK875_01465	DK877_10175	A7J09_11210	A7J10_12425	A7J08_09145
1757	adenylate kinase	ISU1606	DK235_09470		SSU_RS08920	DK237_10000	DK235_09470	DK876_09375	DK878_09950		DK877_10180
1758	YSIRK-type signal peptide-containing protein	ISU2414	DK877_10190		SSU_RS08930	DK237_10010	DK235_09480	DK876_09385	DK878_09960		DK877_10190	A7J09_11465	A7J10_12435	A7J08_09160
1759	transcription termination/antitermination protein NusG	ISU1606	DK235_09485		SSU_RS08935	DK237_10015	DK235_09485	DK876_09390	DK878_09965	DK875_01445	DK877_10195	A7J09_11470	A7J10_12440	A7J08_09165
1760	preprotein translocase subunit SecE	ISU1606	DK235_09490		SSU_RS08940	DK237_10020	DK235_09490	DK876_09395	DK878_09970	DK875_01440	DK877_10200	A7J09_11475	A7J10_12445	A7J08_09170
1761	50S ribosomal protein L33	ISU1606	DK235_09495		SSU_RS08945	DK237_10025	DK235_09495	DK876_09400	DK878_09975	DK875_01435	DK877_10205	A7J09_11480	A7J10_12450	A7J08_09175
1762	penicillin-binding protein	ISU2514	DK875_01430		SSU_RS08950	DK237_10030	DK235_09500	DK876_09405	DK878_09980	DK875_01430	DK877_10210	A7J09_11485	A7J10_12455	A7J08_09180
1763	NAD(P)/FAD-dependent oxidoreductase	ISU2414	DK877_10215		SSU_RS08955	DK237_10035	DK235_09505	DK876_09410	DK878_09985	DK875_01425	DK877_10215	A7J09_11490	A7J10_12460	A7J08_09185
1764	RluA family pseudouridine synthase	ISU2414	DK877_10220		SSU_RS08960	DK237_10040	DK235_09510	DK876_09415	DK878_09990	DK875_01420	DK877_10220	A7J09_11495	A7J10_12465	A7J08_09190
1765	pur operon repressor	ISU1606	DK235_09515		SSU_RS08965	DK237_10180	DK235_09515	DK876_09420	DK878_10130	DK875_01380	DK877_10360	A7J09_11550	A7J10_12500	A7J08_09285
1766	phosphotransferase family protein	ISU1606	DK235_09520		SSU_RS08970		DK235_09520	DK876_09425		DK875_01375		A7J09_11555	A7J10_12505	A7J08_09290
1767	HD domain-containing protein	ISU1606	DK235_09525		SSU_RS08975	DK237_10190	DK235_09525	DK876_09430	DK878_10140	DK875_01370	DK877_10370	A7J09_11560	A7J10_12510	A7J08_09295
1768	DNA recombination protein RmuC	ISU2514	DK875_01365		SSU_RS08980	DK237_10195	DK235_09530	DK876_09435	DK878_10145	DK875_01365	DK877_10375	A7J09_11565	A7J10_12515	A7J08_09300
1769	thiamine diphosphokinase	ISU2414	DK877_10380		SSU_RS08985	DK237_10200	DK235_09535	DK876_09440	DK878_10150	DK875_01360	DK877_10380	A7J09_11570	A7J10_12520	A7J08_09305
1770	ribulose-phosphate 3-epimerase	ISU2414	DK877_10385		SSU_RS08990	DK237_10205	DK235_09540	DK876_09445	DK878_10155	DK875_01355	DK877_10385	A7J09_11575	A7J10_12525	A7J08_09310
1771	ribosome small subunit-dependent GTPase A	ISU2414	DK877_10390		SSU_RS08995	DK237_10210	DK235_09545	DK876_09450	DK878_10160	DK875_01350	DK877_10390	A7J09_11580	A7J10_12530	A7J08_09315
1772	ABC transporter ATP-binding protein	ISU2414	DK877_10400		SSU_RS09005	DK237_10220	DK235_09555	DK876_09460	DK878_10170	DK875_01335	DK877_10400	A7J09_11590		A7J08_09345
1773	radical SAM protein	ISU1606	DK235_09560		SSU_RS09010		DK235_09560	DK876_09465
1774	Rgg/GadR/MutR family transcriptional regulator	ISU1606	DK235_09565		SSU_RS09015		DK235_09565	DK876_09470		DK875_01320				A7J08_09350
1775	hypothetical protein	ISU1606	DK235_09570		SSU_RS09020		DK235_09570	DK876_09475
1776	LTA synthase family protein	ISU2912	A7J10_12550		SSU_RS09025	DK237_10225	DK235_09575	DK876_09480	DK878_10175	DK875_01315	DK877_10405	A7J09_11595	A7J10_12550	A7J08_09355
1777	hypothetical protein	ISU2414	DK877_10410		SSU_RS09030	DK237_10230	DK235_09580	DK876_09485	DK878_10180	DK875_01310	DK877_10410	A7J09_11600	A7J10_12555	A7J08_09360
1778	16S rRNA (adenine(1518)-N(6)/adenine(1519)-N(6))- dimethyltransferase RsmA	ISU2514	DK875_01305		SSU_RS09035	DK237_10235	DK235_09585	DK876_09490	DK878_10185	DK875_01305	DK877_10415	A7J09_11605	A7J10_12560	A7J08_09365
1779	DUF1697 domain-containing protein	ISU1606	DK235_09590		SSU_RS09040	DK237_10240	DK235_09590	DK876_09495	DK878_10190	DK875_01300	DK877_10420	A7J09_11610
1780	Txe/YoeB family addiction module toxin	ISU2414	DK877_10425		SSU_RS09045	DK237_10245	DK235_09595	DK876_09500	DK878_10195	DK875_01295	DK877_10425	A7J09_11615	A7J10_12575	A7J08_09370
1781	type II toxin-antitoxin system Phd/YefM family antitoxin	ISU1606	DK235_09600		SSU_RS09050	DK237_10250	DK235_09600	DK876_09505	DK878_10200	DK875_01290	DK877_10430	A7J09_11620	A7J10_12580	A7J08_09375
1782	8-oxo-dGTP diphosphatase	ISU1606	DK235_09605		SSU_RS09055	DK237_10255	DK235_09605	DK876_09510	DK878_10205	DK875_01285	DK877_10435			A7J08_09380
1783	type II toxin-antitoxin system RelE/ParE family toxin	ISU1606	DK235_09610		SSU_RS09060		DK235_09610	DK876_09515					A7J10_12590
1784	toxin-antitoxin system antitoxin subunit	ISU1606	DK235_09615		SSU_RS09065		DK235_09615	DK876_09520					A7J10_12595
1785	hypothetical protein	ISU2414	DK877_10440		SSU_RS09070	DK237_10260	DK235_09620	DK876_09525	DK878_10210	DK875_01280	DK877_10440	A7J09_02455		A7J08_09385
1786	ribonuclease M5	ISU2414	DK877_10445		SSU_RS09075	DK237_10265	DK235_09625	DK876_09530	DK878_10215	DK875_01275	DK877_10445	A7J09_02450	A7J10_12605	A7J08_09390
1787	TatD family deoxyribonuclease	ISU2414	DK877_10450		SSU_RS09080	DK237_10270	DK235_09630	DK876_09535	DK878_10220	DK875_01270	DK877_10450	A7J09_02445	A7J10_12610	A7J08_09395
1788	50S ribosomal protein L34	ISU1606	DK235_09635		SSU_RS09085	DK237_10275	DK235_09635	DK876_09540	DK878_10225	DK875_01265	DK877_10455	A7J09_02440	A7J10_12625	A7J08_09400
1789	protein jag	ISU1606	DK235_09640		SSU_RS09090	DK237_10280	DK235_09640	DK876_09545	DK878_10230	DK875_01260	DK877_10460	A7J09_02425	A7J10_12630	A7J08_09405
1790	protein translocase component YidC	ISU2414	DK877_10465		SSU_RS09095	DK237_10285	DK235_09645	DK876_09550	DK878_10235	DK875_01255	DK877_10465	A7J09_02420	A7J10_12635	A7J08_09410
1791	ribonuclease P protein component	ISU1606	DK235_09650		SSU_RS09100	DK237_10290	DK235_09650	DK876_09555	DK878_10240	DK875_01250	DK877_10470	A7J09_02415	A7J10_12640	A7J08_09415
1792	argininosuccinate lyase	ISU2514	DK875_01245		SSU_RS09105	DK237_10295	DK235_09655	DK876_09560	DK878_10245	DK875_01245	DK877_10475	A7J09_02410	A7J10_12645
1793	argininosuccinate synthase	ISU2414	DK877_10480		SSU_RS09110	DK237_10300	DK235_09660	DK876_09565	DK878_10250	DK875_01240	DK877_10480	A7J09_02405	A7J10_12650
1794	hypothetical protein	ISU1606	DK235_09665		SSU_RS09115	DK237_10305	DK235_09665	DK876_09570	DK878_10255	DK875_01235	DK877_10485	A7J09_02400		A7J08_09425
1795	transcription repressor NadR	ISU1606	DK235_09670		SSU_RS09120	DK237_10310	DK235_09670	DK876_09575	DK878_10260	DK875_01230	DK877_10490	A7J09_02395		A7J08_09430
1796	VOC family protein	ISU2414	DK877_10495		SSU_RS09125	DK237_10315	DK235_09675	DK876_09580	DK878_10265	DK875_01225	DK877_10495	A7J09_02390		A7J08_09435
1797	NUDIX hydrolase	ISU2414	DK877_10500		SSU_RS09130	DK237_10320	DK235_09680	DK876_09585	DK878_10270	DK875_01220	DK877_10500	A7J09_02385	A7J10_12655	A7J08_09440
1798	homocysteine S-methyltransferase	ISU1606	DK235_09685		SSU_RS09135		DK235_09685	DK876_09590				A7J09_02380	A7J10_12670
1799	amino acid permease	ISU1606	DK235_09690		SSU_RS09140		DK235_09690	DK876_09595				A7J09_02375	A7J10_12675
1800	glutamate--tRNA ligase	ISU2414	DK877_10505		SSU_RS09145	DK237_10325	DK235_09695	DK876_09600	DK878_10275	DK875_01215	DK877_10505	A7J09_02370	A7J10_12680	A7J08_09455
1801	MFS transporter	ISU2414	DK877_10510		SSU_RS09150	DK237_10330	DK235_09700	DK876_09605	DK878_10280	DK875_01210	DK877_10510	A7J09_02365	A7J10_12685	A7J08_09460
1802	hypothetical protein	ISU2414	DK877_10515		SSU_RS09155	DK237_10335	DK235_09705	DK876_09610	DK878_10285	DK875_01205	DK877_10515	A7J09_02360	A7J10_12690	A7J08_09465
1803	LytTR family transcriptional regulator	ISU1606	DK235_09710		SSU_RS09160	DK237_10340	DK235_09710	DK876_09615	DK878_10290		DK877_10520	A7J09_02355	A7J10_12695	A7J08_09470
1804	TIGR00266 family protein	ISU2414	DK877_10525		SSU_RS09165	DK237_10345	DK235_09715	DK876_09620	DK878_10295	DK875_01195	DK877_10525	A7J09_02350	A7J10_12745	A7J08_09475
1805	carbonic anhydrase	ISU2414	DK877_10530		SSU_RS09170	DK237_10350	DK235_09720	DK876_09625	DK878_10300	DK875_01190	DK877_10530	A7J09_02345	A7J10_12750	A7J08_09480
1806	DNA repair protein RadA	ISU2414	DK877_10535		SSU_RS09175	DK237_10355	DK235_09725	DK876_09630	DK878_10305	DK875_01185	DK877_10535	A7J09_02340	A7J10_12755	A7J08_09485
1807	histidine phosphatase family protein	ISU2414	DK877_10540		SSU_RS09180	DK237_10360	DK235_09730	DK876_09635	DK878_10310	DK875_01180	DK877_10540	A7J09_02335		A7J08_09490
1808	dUTP diphosphatase	ISU2812	A7J09_02330		SSU_RS09185	DK237_10365	DK235_09735	DK876_09640	DK878_10315	DK875_01175	DK877_10545	A7J09_02330	A7J10_12775	A7J08_09495
1809	ABC transporter ATP-binding protein	ISU2414	DK877_10625		SSU_RS09190	DK237_10455	DK235_09740	DK876_09645	DK878_10320	DK875_01170	DK877_10625	A7J09_02325	A7J10_12835	A7J08_09520
1810	ABC transporter ATP-binding protein	ISU2414	DK877_10630		SSU_RS09195	DK237_10460	DK235_09745	DK876_09650	DK878_10325	DK875_01165	DK877_10630	A7J09_02320	A7J10_12840	A7J08_09530
1811	MarR family transcriptional regulator	ISU2414	DK877_10635		SSU_RS09200	DK237_10465	DK235_09750	DK876_09655	DK878_10330	DK875_01160	DK877_10635	A7J09_02315	A7J10_12845	A7J08_09535
1812	glycerol-3-phosphate dehydrogenase (NAD(P)(+))	ISU1606	DK235_09755		SSU_RS09205	DK237_10470	DK235_09755	DK876_09660	DK878_10335	DK875_01155	DK877_10640	A7J09_02310	A7J10_12850	A7J08_09540
1813	UTP--glucose-1-phosphate uridylyltransferase	ISU1606	DK235_09760		SSU_RS09210	DK237_10475	DK235_09760	DK876_09665	DK878_10340	DK875_01150	DK877_10645	A7J09_02305	A7J10_12855	A7J08_09545
1814	rhomboid family intramembrane serine protease	ISU1606	DK235_09765		SSU_RS09215	DK237_10480	DK235_09765	DK876_09670	DK878_10345	DK875_01145	DK877_10650	A7J09_02300	A7J10_12860	A7J08_09550
1815	5-formyltetrahydrofolate cyclo-ligase	ISU2414	DK877_10655		SSU_RS09220	DK237_10485	DK235_09770	DK876_09675	DK878_10350	DK875_01140	DK877_10655	A7J09_02295	A7J10_12865	A7J08_09555
1816	N-acetyldiaminopimelate deacetylase	ISU2414	DK877_10660		SSU_RS09225	DK237_10490	DK235_09775	DK876_09680	DK878_10355	DK875_01135	DK877_10660	A7J09_02290	A7J10_12870	A7J08_09560
1817	2,3,4,5-tetrahydropyridine-2,6-dicarboxylate N-acetyltransferase	ISU2812	A7J09_02285		SSU_RS09230	DK237_10495	DK235_09780	DK876_09685	DK878_10360	DK875_01130	DK877_10665	A7J09_02285	A7J10_12875	A7J08_09565
1818	hypothetical protein	ISU1606	DK235_09785		SSU_RS10245		DK235_09785	DK876_09690						A7J08_09570
1819	hypothetical protein	ISU1606	DK235_09790		SSU_RS09240		DK235_09790	DK876_09695
1820	serine/threonine protein phosphatase	ISU1606	DK235_09795		SSU_RS09245	DK237_10505	DK235_09795	DK876_09700	DK878_10370	DK875_01120	DK877_10675	A7J09_02280	A7J10_12880	A7J08_09580
1821	glucose-6-phosphate isomerase	ISU2514	DK875_01115		SSU_RS09250	DK237_10510	DK235_09800	DK876_09705	DK878_10375	DK875_01115	DK877_10680	A7J09_02270	A7J10_12915	A7J08_09585
1822	hypothetical protein	ISU2812	A7J09_02265		SSU_RS09255	DK237_10515	DK235_09805	DK876_09710	DK878_10380	DK875_01110	DK877_10685	A7J09_02265	A7J10_12920	A7J08_09590
1823	tRNA adenosine(34) deaminase TadA	ISU2414	DK877_10695		SSU_RS09260	DK237_10525	DK235_09815	DK876_09720	DK878_10390	DK875_01100	DK877_10695	A7J09_02255	A7J10_12930	A7J08_09600
1824	transketolase	ISU2514	DK875_01095		SSU_RS09265	DK237_10530	DK235_09820	DK876_09725	DK878_10395	DK875_01095	DK877_10700	A7J09_02245	A7J10_12940	A7J08_09605
1825	L-ascorbate 6-phosphate lactonase	ISU1606	DK235_09825		SSU_RS09270	DK237_10535	DK235_09825	DK876_09730	DK878_10400	DK875_01090	DK877_10705	A7J09_02240	A7J10_12945	A7J08_09610
1826	transcription antiterminator	ISU2414	DK877_10710		SSU_RS09275	DK237_10540	DK235_09830	DK876_09735	DK878_10405	DK875_01085	DK877_10710	A7J09_02235	A7J10_12950	A7J08_09615
1827	hypothetical protein	ISU1606	DK235_09835		SSU_RS09280	DK237_10545	DK235_09835	DK876_09740	DK878_10410	DK875_01080	DK877_10715	A7J09_02230	A7J10_12955	A7J08_09620
1828	L-ribulose-5-phosphate 4-epimerase	SRD478	A7J08_09625		SSU_RS09285	DK237_10550	DK235_09840	DK876_09745	DK878_10415	DK875_01075	DK877_10720	A7J09_02225	A7J10_12960	A7J08_09625
1829	L-ribulose-5-phosphate 3-epimerase	ISU2414	DK877_10725		SSU_RS09290	DK237_10555	DK235_09845	DK876_09750	DK878_10420	DK875_01070	DK877_10725	A7J09_02220	A7J10_12965	A7J08_09630
1830	3-dehydro-L-gulonate-6-phosphate decarboxylase	ISU2414	DK877_10730		SSU_RS09295	DK237_10560	DK235_09850	DK876_09755	DK878_10425	DK875_01065	DK877_10730	A7J09_02215	A7J10_12970	A7J08_09635
1831	PTS ascorbate transporter subunit IIA	ISU1606	DK235_09855		SSU_RS09300	DK237_10565	DK235_09855	DK876_09760	DK878_10430	DK875_01060	DK877_10735	A7J09_02210	A7J10_12975	A7J08_09640
1832	PTS ascorbate transporter subunit IIB	ISU1606	DK235_09860		SSU_RS09305	DK237_10570	DK235_09860	DK876_09765	DK878_10435	DK875_01055	DK877_10740	A7J09_02205	A7J10_12980	A7J08_09645
1833	PTS sugar transporter subunit IIC	SRD478	A7J08_09650		SSU_RS09310	DK237_10575	DK235_09865	DK876_09770	DK878_10440	DK875_01050	DK877_10745	A7J09_02200	A7J10_12985	A7J08_09650
1834	pullulanase	ISU2414	DK877_10750		SSU_RS10255	DK237_10580	DK235_09870	DK876_09775	DK878_10445	DK875_01045	DK877_10750	A7J09_02195	A7J10_12990	A7J08_09655
1835	LacI family transcriptional regulator	ISU1606	DK235_09875		SSU_RS09320	DK237_10585	DK235_09875	DK876_09780	DK878_10450	DK875_01040	DK877_10755	A7J09_02190	A7J10_12995	A7J08_09660
1836	amino acid ABC transporter ATP-binding protein	ISU2812	A7J09_02185		SSU_RS09325	DK237_10590	DK235_09880	DK876_09785	DK878_10455	DK875_01035	DK877_10760	A7J09_02185	A7J10_13000	A7J08_09665
1837	amino acid ABC transporter permease	ISU2414	DK877_10765		SSU_RS09330	DK237_10595	DK235_09885	DK876_09790	DK878_10460	DK875_01030	DK877_10765	A7J09_02180		A7J08_09670
1838	amino acid ABC transporter substrate-binding protein	ISU1606	DK235_09890		SSU_RS09335	DK237_10600	DK235_09890	DK876_09795	DK878_10465	DK875_01025	DK877_10770	A7J09_02175		A7J08_09675
1839	CHAP domain-containing protein	ISU2414	DK877_10775		SSU_RS09340	DK237_10605	DK235_09895	DK876_09800	DK878_10475	DK875_01020	DK877_10775		A7J10_13005	A7J08_09680
1840	PTS sugar transporter subunit IIC	ISU1606	DK235_09900		SSU_RS09345	DK237_10610	DK235_09900	DK876_09805	DK878_10480	DK875_01015	DK877_10780	A7J09_11925	A7J10_13010
1841	DUF3284 domain-containing protein	ISU1606	DK235_09905		SSU_RS09350	DK237_10615	DK235_09905	DK876_09810	DK878_10485	DK875_01010	DK877_10785	A7J09_11930	A7J10_13015
1842	PTS lactose/cellobiose transporter subunit IIA	ISU1606	DK235_09910		SSU_RS09355	DK237_10620	DK235_09910	DK876_09815	DK878_10490	DK875_01005	DK877_10790	A7J09_11935	A7J10_13020
1843	PTS sugar transporter subunit IIB	ISU1606	DK235_09915		SSU_RS09360	DK237_10625	DK235_09915	DK876_09820	DK878_10495	DK875_01000	DK877_10795	A7J09_11940	A7J10_13025
1844	PRD domain-containing protein	ISU2414	DK877_10800		SSU_RS09365	DK237_10630	DK235_09920	DK876_09825	DK878_10500	DK875_00995	DK877_10800	A7J09_11945	A7J10_13030
1845	DUF871 domain-containing protein	ISU2414	DK877_10805		SSU_RS09370	DK237_10635	DK235_09925	DK876_09830	DK878_10505	DK875_00990	DK877_10805	A7J09_11950	A7J10_13035
1846	glycoside hydrolase family 1 protein	ISU2414	DK877_10810		SSU_RS09375	DK237_10640	DK235_09930	DK876_09835	DK878_10510	DK875_00985	DK877_10810	A7J09_11955	A7J10_13040
1847	6-phospho-beta-glucosidase	ISU2414	DK877_10815		SSU_RS09380	DK237_10645	DK235_09935	DK876_09840	DK878_10515	DK875_00980	DK877_10815	A7J09_11960	A7J10_13045
1848	leucine--tRNA ligase	ISU2414	DK877_10820		SSU_RS09385	DK237_10650	DK235_09940	DK876_09845	DK878_10520	DK875_00975	DK877_10820	A7J09_11970	A7J10_13050	A7J08_09685
1849	endopeptidase	ISU2414	DK877_10825		SSU_RS09390	DK237_10655	DK235_09945	DK876_09850	DK878_10525	DK875_00970	DK877_10825	A7J09_11975	A7J10_13055	A7J08_09700
1850	metal ABC transporter permease	ISU2414	DK877_10830		SSU_RS09395	DK237_10660	DK235_09950	DK876_09855	DK878_10530	DK875_00965	DK877_10830	A7J09_11985	A7J10_13060	A7J08_09705
1851	metal ABC transporter permease	ISU2414	DK877_10835		SSU_RS09400	DK237_10665	DK235_09955	DK876_09860	DK878_10535	DK875_00960	DK877_10835	A7J09_11990	A7J10_13065	A7J08_09710
1852	metal ABC transporter ATP-binding protein	ISU1606	DK235_09960		SSU_RS09405	DK237_10670	DK235_09960	DK876_09865	DK878_10540	DK875_00955	DK877_10840	A7J09_11995	A7J10_13070	A7J08_09715
1853	hypothetical protein	ISU2414	DK877_10845		SSU_RS10260	DK237_10675	DK235_09965	DK876_09870	DK878_10545	DK875_00950	DK877_10845	A7J09_12000	A7J10_13075	A7J08_09720
1854	hypothetical protein	ISU2414	DK877_10850		SSU_RS09410	DK237_10680	DK235_09970	DK876_09875	DK878_10550	DK875_00945	DK877_10850	A7J09_12005		A7J08_09725
1855	metal transporter	ISU2414	DK877_10855		SSU_RS09415	DK237_10685	DK235_09975	DK876_09880	DK878_10555	DK875_00940	DK877_10855	A7J09_12010	A7J10_13085	A7J08_09730
1856	metal-dependent transcriptional regulator	ISU1606	DK235_09980		SSU_RS09420	DK237_10690	DK235_09980	DK876_09885	DK878_10560	DK875_00935	DK877_10860	A7J09_12015	A7J10_13090	A7J08_09735
1857	hypothetical protein	ISU2414	DK877_10865		SSU_RS09425	DK237_10695	DK235_09985	DK876_09890	DK878_10565	DK875_00930	DK877_10865	A7J09_12020	A7J10_13095	A7J08_09740
1858	CPBP family intramembrane metalloprotease	ISU1606	DK235_09990		SSU_RS09430		DK235_09990	DK876_09895
1859	putative holin-like toxin	ISU1606	DK235_10000		SSU_RS09440		DK235_10000	DK876_09905
1860	hypothetical protein	ISU2414	DK877_10870		SSU_RS09445	DK237_10700	DK235_10005	DK876_09910	DK878_10570	DK875_00925	DK877_10870	A7J09_12025	A7J10_13100	A7J08_09745
1861	D-aminoacyl-tRNA deacylase	ISU2414	DK877_10875		SSU_RS09450	DK237_10705	DK235_10010	DK876_09915	DK878_10575	DK875_00920	DK877_10875	A7J09_12030	A7J10_13105	A7J08_09750
1862	bifunctional (p)ppGpp synthetase/guanosine-3',5'-bis(diphosphate) 3'-pyrophosphohydrolase	ISU2414	DK877_10880		SSU_RS09455	DK237_10710	DK235_10015	DK876_09920	DK878_10580	DK875_00915	DK877_10880	A7J09_12035	A7J10_13110	A7J08_09755
1863	heme-binding protein SntA	ISU1606	DK235_10020		SSU_RS09460	DK237_10715	DK235_10020	DK876_09925	DK878_10585		DK877_10885	A7J09_12040	A7J10_13115	A7J08_09760
1864	hypothetical protein	ISU1606	DK235_10025		SSU_RS10265		DK235_10025	DK876_09930						A7J08_09765
1865	class C sortase	ISU1606	DK235_10030		SSU_RS09465		DK235_10030	DK876_09935					A7J10_12705	A7J08_09770
1866	class C sortase	ISU1606	DK235_10035		SSU_RS09470		DK235_10035	DK876_09940					A7J10_12710	A7J08_09775
1867	class C sortase	SRD478	A7J08_09780		SSU_RS09475		DK235_10040	DK876_09945					A7J10_12715	A7J08_09780
1868	hypothetical protein	ISU1606	DK235_10045		SSU_RS09480		DK235_10045	DK876_09950					A7J10_12720	A7J08_09785
1869	LPXTG cell wall anchor domain-containing protein	ISU1606	DK235_10050	FS	SSU_RS09485		DK235_10050	DK876_09955					A7J10_12725	A7J08_09790
1870	cell wall anchor protein	ISU1606	DK235_10060		SSU_RS09495		DK235_10060	DK876_09965						A7J08_09795
1871	carboxypeptidase regulatory-like domain-containing protein	ISU1606	DK235_10065		SSU_RS09500		DK235_10065	DK876_09970
1872	hypothetical protein	ISU1606	DK235_10070		SSU_RS09505		DK235_10070	DK876_09975						A7J08_09805
1873	DUF554 family protein	ISU2414	DK877_10900		SSU_RS09510	DK237_10730	DK235_10075	DK876_09980	DK878_10600	DK875_00890	DK877_10900	A7J09_12045	A7J10_13120	A7J08_09810
1874	16S rRNA (uracil(1498)-N(3))-methyltransferase	ISU2414	DK877_10910		SSU_RS09515	DK237_10740	DK235_10080	DK876_09985	DK878_10610	DK875_00880	DK877_10910	A7J09_12055	A7J10_13125	A7J08_09815
1875	50S ribosomal protein L11 methyltransferase	ISU2414	DK877_10915		SSU_RS09520	DK237_10745	DK235_10085	DK876_09990	DK878_10615	DK875_00875	DK877_10915	A7J09_12060	A7J10_13130	A7J08_09820
1876	RNA-binding protein	ISU2414	DK877_10920		SSU_RS09525	DK237_10750	DK235_10090	DK876_09995	DK878_10620	DK875_00870	DK877_10920	A7J09_12065
1877	DUF3013 family protein	ISU2414	DK877_10925		SSU_RS09530	DK237_10755	DK235_10095	DK876_10000	DK878_10625	DK875_00865	DK877_10925	A7J09_12070	A7J10_13140	A7J08_09825
1878	nucleotide pyrophosphohydrolase	ISU1606	DK235_10100		SSU_RS09535		DK235_10100	DK876_10005					A7J10_13145	A7J08_09830
1879	replication-associated recombination protein A	ISU2414	DK877_10930		SSU_RS09540	DK237_10760	DK235_10105	DK876_10010	DK878_10630	DK875_00860	DK877_10930	A7J09_12075	A7J10_13150	A7J08_09835
1880	anaerobic ribonucleoside-triphosphate reductase activating protein	ISU2414	DK877_10945		SSU_RS09550	DK237_10775	DK235_10120	DK876_10025	DK878_10645	DK875_00845	DK877_10945	A7J09_12090	A7J10_13225	A7J08_09850
1881	hypothetical protein	ISU1606	DK235_10125		SSU_RS09555	DK237_10780	DK235_10125	DK876_10030	DK878_10650	DK875_00840	DK877_10950	A7J09_12095		A7J08_09855
1882	GNAT family acetyltransferase	ISU2414	DK877_10955		SSU_RS09560	DK237_10785	DK235_10130	DK876_10035	DK878_10655	DK875_00835	DK877_10955	A7J09_12100	A7J10_13230	A7J08_09860
1883	metallophosphatase	ISU2414	DK877_10960		SSU_RS09565	DK237_10790	DK235_10135	DK876_10040	DK878_10660	DK875_00830	DK877_10960	A7J09_12105	A7J10_13235	A7J08_09865
1884	hypothetical protein	ISU1606	DK235_10140		SSU_RS09570	DK237_10795	DK235_10140	DK876_10045	DK878_10665	DK875_00825	DK877_10965	A7J09_12110	A7J10_13240	A7J08_09870
1885	anaerobic ribonucleoside-triphosphate reductase	ISU2414	DK877_10970		SSU_RS09575	DK237_10800	DK235_10145	DK876_10050	DK878_10670	DK875_00820	DK877_10970	A7J09_12115	A7J10_13245	A7J08_09875
1886	IS4 family transposase	ISU1606	DK235_10150		SSU_RS09580		DK235_10150	DK876_10055		DK875_11195
1887	hypothetical protein	ISU2414	DK877_10995		SSU_RS09585	DK237_10825	DK235_10155	DK876_10060	DK878_10695	DK875_11200	DK877_10995	A7J09_12140	A7J10_13250	A7J08_09880
1888	DUF3021 domain-containing protein	ISU1606	DK235_10160		SSU_RS09590		DK235_10160	DK876_10065					A7J10_13255	A7J08_09885
1889	LytTR family transcriptional regulator	ISU1606	DK235_10165		SSU_RS09595		DK235_10165	DK876_10070					A7J10_13260	A7J08_09890
1890	DNA mismatch repair protein MutS	ISU2714	DK876_10075		SSU_RS09600	DK237_10835	DK235_10170	DK876_10075	DK878_10705	DK875_11210	DK877_11005	A7J09_12150	A7J10_13270	A7J08_09895
1891	arginine repressor	ISU1606	DK235_10175		SSU_RS09605	DK237_10840	DK235_10175	DK876_10080	DK878_10710	DK875_11215	DK877_11010	A7J09_12155	A7J10_13275	A7J08_09900
1892	arginine--tRNA ligase	ISU2812	A7J09_12160		SSU_RS09610	DK237_10845	DK235_10180	DK876_10085	DK878_10715	DK875_11220	DK877_11015	A7J09_12160	A7J10_13280	A7J08_09905
1893	CHAP domain-containing protein	ISU2414	DK877_11020		SSU_RS09615	DK237_10850	DK235_10185	DK876_10090	DK878_10720	DK875_11225	DK877_11020	A7J09_12165		A7J08_09910
1894	hypothetical protein	ISU2414	DK877_11025		SSU_RS09620	DK237_10855	DK235_10190	DK876_10095	DK878_10725	DK875_11230	DK877_11025	A7J09_12170	A7J10_13295	A7J08_09915
1895	hypothetical protein	ISU1606	DK235_10195		SSU_RS09625	DK237_10860	DK235_10195	DK876_10100	DK878_10730	DK875_11235	DK877_11030	A7J09_12175		A7J08_09920
1896	4-alpha-glucanotransferase	ISU1606	DK235_10200		SSU_RS09630	DK237_10865	DK235_10200	DK876_10105	DK878_10735	DK875_11240	DK877_11035	A7J09_12180	A7J10_13300	A7J08_09925
1897	sugar ABC transporter substrate-binding protein	ISU1606	DK235_10205		SSU_RS09635	DK237_10870	DK235_10205	DK876_10110	DK878_10740	DK875_11245	DK877_11040	A7J09_12185	A7J10_13305	A7J08_09930
1898	sugar ABC transporter permease	ISU2414	DK877_11045		SSU_RS09640	DK237_10875	DK235_10210	DK876_10115	DK878_10745	DK875_11250	DK877_11045	A7J09_12190	A7J10_13310	A7J08_09935
1899	sugar ABC transporter permease	ISU1606	DK235_10215		SSU_RS09645	DK237_10880	DK235_10215	DK876_10120	DK878_10750	DK875_11255	DK877_11050	A7J09_12195	A7J10_13315	A7J08_09940
1900	hypothetical protein	ISU1606	DK235_10220		SSU_RS09650	DK237_10885	DK235_10220	DK876_10125	DK878_10755	DK875_11260	DK877_11055	A7J09_12200	A7J10_13320	A7J08_09945
1901	LacI family transcriptional regulator	ISU1606	DK235_10225		SSU_RS09655	DK237_10890	DK235_10225	DK876_10130	DK878_10760	DK875_11265	DK877_11060	A7J09_12205	A7J10_13325	A7J08_09950
1902	type I pullulanase	ISU1606	DK235_10230		SSU_RS09660	DK237_10895	DK235_10230	DK876_10135	DK878_10765	DK875_11270	DK877_11065	A7J09_12210	A7J10_13330	A7J08_09955
1903	ribonucleotide reductase assembly protein NrdI	ISU2414	DK877_11070		SSU_RS09665	DK237_10900	DK235_10235	DK876_10140	DK878_10770	DK875_11275	DK877_11070	A7J09_12220	A7J10_13335	A7J08_09960
1904	YitT family protein	ISU1606	DK235_10240		SSU_RS09670	DK237_10905	DK235_10240	DK876_10145	DK878_10775	DK875_11280	DK877_11075	A7J09_12225	A7J10_13340	A7J08_09965
1905	aspartate--tRNA ligase	ISU2414	DK877_11080		SSU_RS09675	DK237_10910	DK235_10245	DK876_10150	DK878_10780	DK875_11285	DK877_11080	A7J09_12230	A7J10_13345	A7J08_09970
1906	GNAT family N-acetyltransferase	ISU2414	DK877_11085		SSU_RS09680	DK237_10915	DK235_10250	DK876_10155	DK878_10785	DK875_11290	DK877_11085	A7J09_12235	A7J10_13350	A7J08_09975
1907	aldo/keto reductase family oxidoreductase	ISU2414	DK877_11090		SSU_RS09685	DK237_10920	DK235_10255	DK876_10160	DK878_10790	DK875_11295	DK877_11090	A7J09_12240	A7J10_13355	A7J08_09980
1908	glycosyltransferase family 2 protein	ISU2414	DK877_11095		SSU_RS09690	DK237_10925	DK235_10260	DK876_10165	DK878_10795	DK875_11300	DK877_11095		A7J10_13360	A7J08_09985
1909	glycosyl hydrolase	ISU1606	DK235_10265		SSU_RS09695		DK235_10265	DK876_10170				A7J09_12250
1910	hypothetical protein	ISU1606	DK235_10270		SSU_RS09700		DK235_10270	DK876_10175				A7J09_12255
1911	DNA-binding response regulator	ISU1606	DK235_10280		SSU_RS09710		DK235_10280	DK876_10185				A7J09_12265
1912	ATP-binding protein	ISU1606	DK235_10285		SSU_RS09715		DK235_10285	DK876_10190				A7J09_12270
1913	metallophosphoesterase	ISU2414	DK877_11100		SSU_RS09720	DK237_10930	DK235_10290	DK876_10195	DK878_10800	DK875_11305	DK877_11100	A7J09_12275	A7J10_13365	A7J08_09990
1914	flavocytochrome c	ISU2414	DK877_11105		SSU_RS09725	DK237_10935	DK235_10295	DK876_10200	DK878_10805	DK875_11310	DK877_11105	A7J09_12280	A7J10_13370	A7J08_09995
1915	thiol reductase thioredoxin	ISU2414	DK877_11110		SSU_RS09730	DK237_10940	DK235_10300	DK876_10205	DK878_10810	DK875_11315	DK877_11110	A7J09_12285	A7J10_13375	A7J08_10000
1916	30S ribosomal protein S4	ISU1606	DK235_10305		SSU_RS09735	DK237_10945	DK235_10305	DK876_10210	DK878_10815	DK875_11320	DK877_11115	A7J09_12290	A7J10_13380	A7J08_10005
1917	hypothetical protein	ISU1606	DK235_10310		SSU_RS09740		DK235_10310	DK876_10215					A7J10_13385
1918	hypothetical protein	ISU1606	DK235_10315		SSU_RS09745	DK237_10950	DK235_10315	DK876_10220	DK878_10820	DK875_11325	DK877_11120	A7J09_12295	A7J10_13400	A7J08_10010
1919	replicative DNA helicase	ISU2414	DK877_11125		SSU_RS09750	DK237_10955	DK235_10320	DK876_10225	DK878_10825	DK875_11330	DK877_11125	A7J09_12300	A7J10_13405	A7J08_10015
1920	50S ribosomal protein L9	ISU2414	DK877_11130		SSU_RS09755	DK237_10960	DK235_10325	DK876_10230	DK878_10830	DK875_11335	DK877_11130	A7J09_12305	A7J10_13410	A7J08_10020
1921	DHH family phosphoesterase	ISU2414	DK877_11135		SSU_RS09760	DK237_10965	DK235_10330	DK876_10235	DK878_10835	DK875_11340	DK877_11135	A7J09_12310	A7J10_13415	A7J08_10025
1922	tRNA uridine-5-carboxymethylaminomethyl(34) synthesis enzyme MnmG	ISU2414	DK877_11140		SSU_RS09765	DK237_10970	DK235_10335	DK876_10240	DK878_10840	DK875_11345	DK877_11140	A7J09_12315	A7J10_13420	A7J08_10030
1923	NUDIX domain-containing protein	ISU2414	DK877_11145		SSU_RS09770	DK237_10975	DK235_10340	DK876_10245	DK878_10845	DK875_11350	DK877_11145		A7J10_13425	A7J08_10035
1924	NUDIX hydrolase	ISU1606	DK235_10345		SSU_RS09775		DK235_10345	DK876_10250					A7J10_13430	A7J08_10040
1925	NUDIX domain-containing protein	ISU1606	DK235_10350		SSU_RS09780		DK235_10350	DK876_10255					A7J10_13435	A7J08_10045
1926	transcriptional regulator	ISU2414	DK877_11150		SSU_RS09785	DK237_10980	DK235_10355	DK876_10260	DK878_10850	DK875_11355	DK877_11150	A7J09_12325	A7J10_13440	A7J08_10050
1927	nuclear transport factor 2 family protein	ISU1606	DK235_10360		SSU_RS09790	DK237_10985	DK235_10360	DK876_10265	DK878_10855	DK875_11360	DK877_11155	A7J09_12330	A7J10_13445	A7J08_10055
1928	tRNA 2-thiouridine(34) synthase MnmA	ISU2414	DK877_11160		SSU_RS09795	DK237_10990	DK235_10365	DK876_10270	DK878_10860	DK875_11365	DK877_11160	A7J09_12335	A7J10_13450	A7J08_10060
1929	L-serine ammonia-lyase, iron-sulfur-dependent, subunit beta	ISU1606	DK235_10370		SSU_RS09800	DK237_10995	DK235_10370	DK876_10275	DK878_10865	DK875_11370	DK877_11165	A7J09_12340	A7J10_13455	A7J08_10065
1930	L-serine ammonia-lyase, iron-sulfur-dependent, subunit alpha	ISU1606	DK235_10375		SSU_RS09805	DK237_11000	DK235_10375	DK876_10280	DK878_10870	DK875_11375	DK877_11170	A7J09_12345	A7J10_13460	A7J08_10070
1931	LysM domain-containing protein	ISU1606	DK235_10380		SSU_RS09810	DK237_11005	DK235_10380	DK876_10285	DK878_10875	DK875_11380	DK877_11175	A7J09_12350	A7J10_13480	A7J08_10075
1932	energy-coupling factor transporter transmembrane protein EcfT	ISU1606	DK235_10385		SSU_RS09815	DK237_11010	DK235_10385	DK876_10290	DK878_10880	DK875_11385	DK877_11180	A7J09_12360	A7J10_13485	A7J08_10080
1933	energy-coupling factor transporter ATPase	ISU1606	DK235_10390		SSU_RS09820	DK237_11015	DK235_10390	DK876_10295	DK878_10885	DK875_11390	DK877_11185	A7J09_12365	A7J10_13490	A7J08_10085
1934	energy-coupling factor transporter ATPase	ISU1606	DK235_10395		SSU_RS09825	DK237_11020	DK235_10395	DK876_10300	DK878_10890	DK875_11395	DK877_11190	A7J09_12370	A7J10_13495	A7J08_10090
1935	CDP-diacylglycerol--glycerol-3-phosphate 3-phosphatidyltransferase	ISU1606	DK235_10400		SSU_RS09830	DK237_11025	DK235_10400	DK876_10305	DK878_10895	DK875_11400	DK877_11195	A7J09_12375	A7J10_13500	A7J08_10095
1936	helix-turn-helix domain-containing protein	ISU2414	DK877_11200		SSU_RS09835	DK237_11030	DK235_10405	DK876_10310	DK878_10900	DK875_11405	DK877_11200	A7J09_12380	A7J10_13505	A7J08_10100
1937	insulinase family protein	ISU2414	DK877_11205		SSU_RS09840	DK237_11035	DK235_10410	DK876_10315	DK878_10905	DK875_11410	DK877_11205	A7J09_12385	A7J10_13510	A7J08_10105
1938	insulinase family protein	ISU2414	DK877_11210		SSU_RS09845	DK237_11040	DK235_10415	DK876_10320	DK878_10910	DK875_11415	DK877_11210	A7J09_12390	A7J10_13515	A7J08_10110
1939	S4 domain-containing protein YaaA	ISU2414	DK877_11305		SSU_RS09850	DK237_11110	DK235_10420	DK876_10325	DK878_10995	DK875_11510	DK877_11305	A7J09_12465	A7J10_13590	A7J08_10195
1940	DNA replication/repair protein RecF	ISU2660	DK878_11000		SSU_RS09855	DK237_11115	DK235_10425	DK876_10330	DK878_11000	DK875_11515	DK877_11310	A7J09_12470	A7J10_13595	A7J08_10200
1941	IMP dehydrogenase	ISU2414	DK877_11320		SSU_RS09860	DK237_11125	DK235_10430	DK876_10335	DK878_11010	DK875_11525	DK877_11320	A7J09_12475	A7J10_13600	A7J08_10205
1942	tryptophan--tRNA ligase	ISU2414	DK877_11325		SSU_RS09865	DK237_11130	DK235_10435	DK876_10340	DK878_11015	DK875_11530	DK877_11325	A7J09_12480	A7J10_13605	A7J08_10210
1943	YitT family protein	ISU2414	DK877_11330		SSU_RS09870	DK237_11135	DK235_10440	DK876_10345	DK878_11020	DK875_11535	DK877_11330	A7J09_12485	A7J10_13610	A7J08_10215
1944	ABC-F family ATPase	ISU1606	DK235_10445		SSU_RS09875	DK237_11140	DK235_10445	DK876_10350	DK878_11025	DK875_11540	DK877_11335	A7J09_12490	A7J10_13615	A7J08_10220
1945	copper ABC transporter permease	ISU1606	DK235_10450		SSU_RS09880	DK237_11145	DK235_10450	DK876_10355	DK878_11030	DK875_11545	DK877_11340	A7J09_12495	A7J10_13620	A7J08_10225
1946	DUF1275 domain-containing protein	ISU1606	DK235_10470		SSU_RS09900	DK237_11165	DK235_10470	DK876_10375	DK878_11050	DK875_11565	DK877_11360	A7J09_12515	A7J10_13690	A7J08_10295
1947	23S rRNA (pseudouridine(1915)-N(3))-methyltransferase RlmH	ISU2414	DK877_11365		SSU_RS09905	DK237_11170	DK235_10475	DK876_10380	DK878_11055	DK875_11570	DK877_11365	A7J09_12525	A7J10_13695	A7J08_10300
1948	PDZ domain-containing protein	ISU2812	A7J09_12530		SSU_RS09910	DK237_11175	DK235_10480	DK876_10385	DK878_11060	DK875_11575	DK877_11370	A7J09_12530	A7J10_13700	A7J08_10305
1949	ParB/RepB/Spo0J family partition protein	ISU1606	DK235_10485		SSU_RS09915	DK237_11180	DK235_10485	DK876_10390	DK878_11065	DK875_11580	DK877_11375	A7J09_12535	A7J10_13705	A7J08_10310
1950	DNA adenine methylase	ISU2414	DK877_00255			DK237_00255			DK878_00255	DK875_00700	DK877_00255		A7J10_11515
1951	site-specific DNA-methyltransferase	ISU2414	DK877_00260			DK237_00260			DK878_00260	DK875_00705	DK877_00260		A7J10_11510
1952	restriction endonuclease	ISU2414	DK877_00265			DK237_00265			DK878_00265	DK875_00710	DK877_00265		A7J10_11505
1953	restriction endonuclease	ISU2414	DK877_00270			DK237_00270			DK878_00270	DK875_00715	DK877_00270
1954	DUF4268 domain-containing protein	ISU2414	DK877_00290			DK237_00290			DK878_00290	DK875_00735	DK877_00290	A7J09_00305
1955	ABC transporter ATP-binding protein	ISU2414	DK877_00300			DK237_00300			DK878_00300	DK875_00745	DK877_00300	A7J09_00315		A7J08_00305
1956	ABC transporter	ISU2414	DK877_00305			DK237_00305			DK878_00305	DK875_00750	DK877_00305	A7J09_00320		A7J08_00310
1957	sigma-70 family RNA polymerase sigma factor	ISU2414	DK877_00590			DK237_00590			DK878_00595		DK877_00590	A7J09_00600		A7J08_00600
1958	LD-carboxypeptidase	ISU2414	DK877_00790			DK237_00790			DK878_00755	DK875_10455	DK877_00790	A7J09_11105	A7J10_10840	A7J08_00885
1959	hypothetical protein	ISU2414	DK877_00840						DK878_00805	DK875_10405	DK877_00840			A7J08_00935
1960	branched-chain amino acid ABC transporter permease	ISU2414	DK877_01000		SSU_RS00980	DK237_00995		DK876_01010	DK878_00965		DK877_01000	A7J09_10865	A7J10_10480	A7J08_01100
1961	N-acetyltransferase	ISU2414	DK877_01025			DK237_01020			DK878_00990	DK875_10220	DK877_01025		A7J10_10455
1962	IS110 family transposase	ISU2414	DK877_01055							DK875_10190	DK877_01055
1963	YSIRK-type signal peptide-containing protein	ISU2414	DK877_01090			DK237_01080			DK878_01050	DK875_10155	DK877_01090	A7J09_10735		A7J08_01185
1964	serine hydrolase	ISU2414	DK877_01110			DK237_01100			DK878_01070	DK875_10135	DK877_01110	A7J09_10705	A7J10_10300	A7J08_01200
1965	DUF1697 domain-containing protein	ISU2414	DK877_01115			DK237_01105			DK878_01075		DK877_01115
1966	LysM peptidoglycan-binding domain-containing protein	ISU2414	DK877_01120			DK237_01110			DK878_01080		DK877_01120
1967	IS30 family transposase	ISU2414	DK877_01200								DK877_01200
1968	hypothetical protein	ISU2414	DK877_01280			DK237_01265			DK878_01235	DK875_09985	DK877_01280
1969	DUF1310 family protein	ISU2414	DK877_01290			DK237_01275			DK878_01245	DK875_09975	DK877_01290
1970	DUF1310 family protein	ISU2414	DK877_01300			DK237_01285			DK878_01255	DK875_09965	DK877_01300
1971	hypothetical protein	ISU2414	DK877_01305			DK237_01290			DK878_01260	DK875_09960	DK877_01305
1972	DUF1310 family protein	ISU2414	DK877_01310			DK237_01295			DK878_01265	DK875_09955	DK877_01310			A7J08_01340
1973	DUF2974 domain-containing protein	ISU2414	DK877_01315			DK237_01300			DK878_01270	DK875_09950	DK877_01315			A7J08_01345
1974	DUF1310 family protein	ISU2414	DK877_01320						DK878_01275		DK877_01320
1975	hypothetical protein	ISU2414	DK877_01325						DK878_01280		DK877_01325
1976	DUF1310 family protein	ISU2414	DK877_01330						DK878_01285	DK875_09945	DK877_01330
1977	triacylglycerol lipase	ISU2414	DK877_01335						DK878_01290	DK875_09940	DK877_01335
1978	hypothetical protein	ISU2414	DK877_01340			DK237_01305			DK878_01295	DK875_09935	DK877_01340			A7J08_01350
1979	hypothetical protein	ISU2414	DK877_01345			DK237_01310			DK878_01300	DK875_09930	DK877_01345
1980	hypothetical protein	ISU2414	DK877_01365			DK237_01330			DK878_01320	DK875_09910	DK877_01365
1981	hypothetical protein	ISU2414	DK877_01370			DK237_01335				DK875_09905	DK877_01370
1982	hypothetical protein	ISU2414	DK877_01375			DK237_01340				DK875_09900	DK877_01375
1983	hypothetical protein	ISU2414	DK877_01380			DK237_01345			DK878_01325	DK875_09895	DK877_01380
1984	hypothetical protein	ISU2414	DK877_01385			DK237_01350			DK878_01330	DK875_09890	DK877_01385
1985	alpha/beta fold hydrolase	ISU2414	DK877_01390			DK237_01355			DK878_01335	DK875_09885	DK877_01390
1986	hypothetical protein	ISU2414	DK877_01395			DK237_01360			DK878_01340	DK875_09880	DK877_01395
1987	hypothetical protein	ISU2414	DK877_01400			DK237_01365			DK878_01345	DK875_09875	DK877_01400
1988	DUF4368 domain-containing protein	ISU2414	DK877_01425								DK877_01425
1989	replication-relaxation	ISU2414	DK877_01430								DK877_01430
1990	hypothetical protein	ISU2414	DK877_01440								DK877_01440
[truncated: 1,992 more rows]

## Sheet: core
Supplemental Table 1. Pan-genome analysis was performed using Pan-genome ortholog clustering tool (PanOCT).
Sheet 2: List of genes present in all 10 isolates
Column head Info:
cluster_id: provides the id designation for each gene used the orthologous search
centroid genome: provides the genome designation for the locus tag of the gene used in the orthologous search
centroid locus: provides the locus tag for the gene used in the orthologous search
locus tag identified from orthologous search within in each genome is provided below name of each genome.
cluster id	# of members	protein name	centroid genome	centroid locus	P 1/7	ISU2614	ISU1606	ISU2714	ISU2660	ISU2514	ISU2414	ISU2812	ISU2912	SRD478
1	10	chromosomal replication initiator protein DnaA	ISU2414	DK877_00005	SSU_RS00005	DK237_00005	DK235_00005	DK876_00005	DK878_00005	DK875_00005	DK877_00005	A7J09_00005	A7J10_00005	A7J08_00005
2	10	DNA polymerase III subunit beta	ISU1606	DK235_00010	SSU_RS00010	DK237_00010	DK235_00010	DK876_00010	DK878_00010	DK875_00010	DK877_00010	A7J09_00010	A7J10_00010	A7J08_00010
4	10	DUF951 domain-containing protein	ISU2414	DK877_00020	SSU_RS00020	DK237_00020	DK235_00020	DK876_00020	DK878_00020	DK875_00020	DK877_00020	A7J09_00020	A7J10_00025	A7J08_00020
5	10	XRE family transcriptional regulator	ISU1606	DK235_00025	SSU_RS00025	DK237_00025	DK235_00025	DK876_00025	DK878_00025	DK875_00025	DK877_00025	A7J09_00025	A7J10_00030	A7J08_00025
6	10	redox-regulated ATPase YchF	ISU2414	DK877_00030	SSU_RS00030	DK237_00030	DK235_00030	DK876_00030	DK878_00030	DK875_00030	DK877_00030	A7J09_00030	A7J10_00035	A7J08_00030
7	10	aminoacyl-tRNA hydrolase	ISU2414	DK877_00035	SSU_RS00035	DK237_00035	DK235_00035	DK876_00035	DK878_00035	DK875_00035	DK877_00035	A7J09_00035	A7J10_00040	A7J08_00035
8	10	transcription-repair coupling factor	ISU2414	DK877_00040	SSU_RS00040	DK237_00040	DK235_00040	DK876_00040	DK878_00040	DK875_00040	DK877_00040	A7J09_00040	A7J10_00045	A7J08_00040
9	10	RNA-binding S4 domain-containing protein	ISU1606	DK235_00045	SSU_RS00045	DK237_00045	DK235_00045	DK876_00045	DK878_00045	DK875_00045	DK877_00045	A7J09_00045	A7J10_00050	A7J08_00045
10	10	septum formation initiator family protein	ISU1606	DK235_00050	SSU_RS00050	DK237_00050	DK235_00050	DK876_00050	DK878_00050	DK875_00050	DK877_00050	A7J09_00050	A7J10_00055	A7J08_00050
11	10	hypothetical protein	ISU1606	DK235_00055	SSU_RS00055	DK237_00055	DK235_00055	DK876_00055	DK878_00055	DK875_00055	DK877_00055	A7J09_00055	A7J10_00060	A7J08_00055
12	10	serine hydrolase	ISU1606	DK235_00060	SSU_RS00060	DK237_00060	DK235_00060	DK876_00060	DK878_00060	DK875_00060	DK877_00060	A7J09_00060	A7J10_00065	A7J08_00060
13	10	tRNA lysidine(34) synthetase TilS	ISU1606	DK235_00065	SSU_RS00065	DK237_00065	DK235_00065	DK876_00065	DK878_00065	DK875_00065	DK877_00065	A7J09_00065	A7J10_00070	A7J08_00065
14	10	hypoxanthine phosphoribosyltransferase	ISU2414	DK877_00070	SSU_RS00070	DK237_00070	DK235_00070	DK876_00070	DK878_00070	DK875_00070	DK877_00070	A7J09_00070	A7J10_00075	A7J08_00070
15	10	ATP-dependent metallopeptidase FtsH/Yme1/Tma family protein	ISU2912	A7J10_00080	SSU_RS00075	DK237_00075	DK235_00075	DK876_00075	DK878_00075	DK875_00075	DK877_00075	A7J09_00075	A7J10_00080	A7J08_00075
16	10	sigma-70 family RNA polymerase sigma factor	ISU2414	DK877_00080	SSU_RS00080	DK237_00080	DK235_00080	DK876_00080	DK878_00080	DK875_00080	DK877_00080	A7J09_00080	A7J10_00105	A7J08_00080
17	10	rod shape-determining protein MreC	ISU2912	A7J10_00215	SSU_RS00185	DK237_00185	DK235_00190	DK876_00190	DK878_00185	DK875_00630	DK877_00185	A7J09_00185	A7J10_00215	A7J08_00200
18	10	rod shape-determining protein MreD	ISU1606	DK235_00195	SSU_RS00190	DK237_00190	DK235_00195	DK876_00195	DK878_00190	DK875_00635	DK877_00190	A7J09_00190	A7J10_00220	A7J08_00205
19	10	CHAP domain-containing protein	ISU2414	DK877_00195	SSU_RS00195	DK237_00195	DK235_00200	DK876_00200	DK878_00195	DK875_00640	DK877_00195	A7J09_00195	A7J10_00225	A7J08_00210
20	10	ribose-phosphate diphosphokinase	ISU1606	DK235_00205	SSU_RS00200	DK237_00200	DK235_00205	DK876_00205	DK878_00200	DK875_00645	DK877_00200	A7J09_00200	A7J10_00230	A7J08_00215
21	10	pyridoxal phosphate-dependent aminotransferase	ISU2414	DK877_00205	SSU_RS00205	DK237_00205	DK235_00210	DK876_00210	DK878_00205	DK875_00650	DK877_00205	A7J09_00205	A7J10_00235	A7J08_00220
22	10	DNA repair protein RecO	ISU1606	DK235_00215	SSU_RS00210	DK237_00210	DK235_00215	DK876_00215	DK878_00210	DK875_00655	DK877_00210	A7J09_00210	A7J10_00240	A7J08_00225
23	10	phosphate acyltransferase PlsX	ISU1606	DK235_00220	SSU_RS00215	DK237_00215	DK235_00220	DK876_00220	DK878_00215	DK875_00660	DK877_00215	A7J09_00215	A7J10_00245	A7J08_00230
24	10	acyl carrier protein	SRD478	A7J08_00235	SSU_RS00220	DK237_00220	DK235_00225	DK876_00225	DK878_00220	DK875_00665	DK877_00220	A7J09_00220	A7J10_00250	A7J08_00235
25	10	phosphoribosylaminoimidazolesuccinocarboxamide synthase	ISU2414	DK877_00225	SSU_RS00225	DK237_00225	DK235_00230	DK876_00230	DK878_00225	DK875_00670	DK877_00225	A7J09_00225	A7J10_00255	A7J08_00240
26	10	phosphoribosylformylglycinamidine synthase	ISU2414	DK877_00230	SSU_RS00230	DK237_00230	DK235_00235	DK876_00235	DK878_00230	DK875_00675	DK877_00230	A7J09_00230	A7J10_00260	A7J08_00245
27	10	amidophosphoribosyltransferase	ISU2414	DK877_00235	SSU_RS00235	DK237_00235	DK235_00240	DK876_00240	DK878_00235	DK875_00680	DK877_00235	A7J09_00235	A7J10_00265	A7J08_00250
28	10	phosphoribosylformylglycinamidine cyclo-ligase	ISU2414	DK877_00240	SSU_RS00240	DK237_00240	DK235_00245	DK876_00245	DK878_00240	DK875_00685	DK877_00240	A7J09_00240	A7J10_00270	A7J08_00255
29	10	phosphoribosylglycinamide formyltransferase	ISU2414	DK877_00245	SSU_RS00245	DK237_00245	DK235_00250	DK876_00250	DK878_00245	DK875_00690	DK877_00245	A7J09_00245	A7J10_00275	A7J08_00260
30	10	bifunctional phosphoribosylaminoimidazolecarboxamide formyltransferase/inosine monophosphate cyclohydrolase	ISU2414	DK877_00250	SSU_RS00250	DK237_00250	DK235_00255	DK876_00255	DK878_00250	DK875_00695	DK877_00250	A7J09_00250	A7J10_00285	A7J08_00270
31	10	phosphoribosylamine--glycine ligase	ISU1606	DK235_00260	SSU_RS00255	DK237_00275	DK235_00260	DK876_00260	DK878_00275	DK875_00720	DK877_00275	A7J09_00290	A7J10_00315	A7J08_00280
32	10	5-(carboxyamino)imidazole ribonucleotide mutase	ISU2912	A7J10_00320	SSU_RS00260	DK237_00280	DK235_00265	DK876_00265	DK878_00280	DK875_00725	DK877_00280	A7J09_00295	A7J10_00320	A7J08_00285
33	10	5-(carboxyamino)imidazole ribonucleotide synthase	ISU2812	A7J09_00300	SSU_RS00265	DK237_00285	DK235_00270	DK876_00270	DK878_00285	DK875_00730	DK877_00285	A7J09_00300	A7J10_00325	A7J08_00290
36	10	adenylosuccinate lyase	ISU2414	DK877_00295	SSU_RS00280	DK237_00295	DK235_00285	DK876_00285	DK878_00295	DK875_00740	DK877_00295	A7J09_00310	A7J10_00345	A7J08_00300
43	10	Holliday junction branch migration DNA helicase RuvB	ISU2414	DK877_00340	SSU_RS00315	DK237_00340	DK235_00325	DK876_00325	DK878_00340	DK875_00785	DK877_00340	A7J09_00355	A7J10_00405	A7J08_00345
45	10	HAD family hydrolase	ISU2414	DK877_00350	SSU_RS00325	DK237_00350	DK235_00335	DK876_00335	DK878_00350	DK875_00795	DK877_00350	A7J09_00360	A7J10_00410	A7J08_00355
46	10	transcriptional regulator	ISU2414	DK877_00355	SSU_RS00330	DK237_00355	DK235_00340	DK876_00340	DK878_00355	DK875_00800	DK877_00355	A7J09_00370	A7J10_11310	A7J08_00360
48	10	hypothetical protein	ISU2414	DK877_04015	SSU_RS00340	DK237_07500	DK235_00350	DK876_00350	DK878_03900	DK875_02870	DK877_04015	A7J09_10180	A7J10_10180	A7J08_01305
50	10	bifunctional folylpolyglutamate synthase/dihydrofolate synthase	ISU2414	DK877_00360	SSU_RS00350	DK237_00360	DK235_00360	DK876_00360	DK878_00360	DK875_10860	DK877_00360	A7J09_00375	A7J10_11305	A7J08_00375
51	10	hypothetical protein	ISU1606	DK235_00365	SSU_RS00355	DK237_00365	DK235_00365	DK876_00365	DK878_00365	DK875_10855	DK877_00365	A7J09_00380	A7J10_11300	A7J08_00380
52	10	quinol oxidase	ISU2414	DK877_00370	SSU_RS00360	DK237_00370	DK235_00370	DK876_00370	DK878_00370	DK875_10850	DK877_00370	A7J09_00385	A7J10_11295	A7J08_00385
53	10	DNA mismatch repair endonuclease MutL	ISU2414	DK877_00375	SSU_RS00365	DK237_00375	DK235_00375	DK876_00375	DK878_00375	DK875_00305	DK877_00375	A7J09_00390	A7J10_11290	A7J08_00390
54	10	Holliday junction branch migration protein RuvA	ISU2414	DK877_00380	SSU_RS00370	DK237_00380	DK235_00380	DK876_00380	DK878_00380	DK875_00310	DK877_00380	A7J09_00395	A7J10_11285	A7J08_00395
56	10	DNA-3-methyladenine glycosylase I	ISU1606	DK235_00390	SSU_RS00380	DK237_00385	DK235_00390	DK876_00390	DK878_00385	DK875_00315	DK877_00385	A7J09_00400	A7J10_11275	A7J08_00400
57	10	competence/damage-inducible protein A	ISU2514	DK875_00320	SSU_RS00385	DK237_00390	DK235_00395	DK876_00395	DK878_00390	DK875_00320	DK877_00390	A7J09_00405	A7J10_11270	A7J08_00405
58	10	recombinase RecA	ISU1606	DK235_00400	SSU_RS00390	DK237_00395	DK235_00400	DK876_00400	DK878_00395	DK875_00325	DK877_00395	A7J09_00410	A7J10_11265	A7J08_00410
59	10	transcriptional regulator Spx	ISU1606	DK235_00405	SSU_RS00395	DK237_00400	DK235_00405	DK876_00405	DK878_00400	DK875_00330	DK877_00400	A7J09_00415	A7J10_11260	A7J08_00415
60	10	IreB family regulatory phosphoprotein	ISU1606	DK235_00410	SSU_RS00400	DK237_00405	DK235_00410	DK876_00410	DK878_00405	DK875_00335	DK877_00405	A7J09_00420	A7J10_11255	A7J08_00420
61	10	Holliday junction resolvase RuvX	ISU1606	DK235_00415	SSU_RS00405	DK237_00410	DK235_00415	DK876_00415	DK878_00410	DK875_00340	DK877_00410	A7J09_00425	A7J10_11250	A7J08_00425
62	10	DUF1292 domain-containing protein	ISU1606	DK235_00420	SSU_RS00410	DK237_00415	DK235_00420	DK876_00420	DK878_00415	DK875_00345	DK877_00415	A7J09_00430	A7J10_11245	A7J08_00430
65	10	30S ribosomal protein S10	ISU2514	DK875_00360	SSU_RS00425	DK237_00430	DK235_00435	DK876_00435	DK878_00435	DK875_00360	DK877_00430	A7J09_00440	A7J10_11230	A7J08_00435
66	10	50S ribosomal protein L3	ISU1606	DK235_00440	SSU_RS00430	DK237_00435	DK235_00440	DK876_00440	DK878_00440	DK875_00365	DK877_00435	A7J09_00445	A7J10_11225	A7J08_00440
67	10	50S ribosomal protein L4	ISU1606	DK235_00445	SSU_RS00435	DK237_00440	DK235_00445	DK876_00445	DK878_00445	DK875_00370	DK877_00440	A7J09_00450	A7J10_11220	A7J08_00445
68	10	50S ribosomal protein L23	ISU1606	DK235_00450	SSU_RS00440	DK237_00445	DK235_00450	DK876_00450	DK878_00450	DK875_00375	DK877_00445	A7J09_00455	A7J10_11215	A7J08_00450
69	10	50S ribosomal protein L2	ISU1606	DK235_00455	SSU_RS00445	DK237_00450	DK235_00455	DK876_00455	DK878_00455	DK875_00380	DK877_00450	A7J09_00460	A7J10_11210	A7J08_00455
70	10	30S ribosomal protein S19	ISU1606	DK235_00460	SSU_RS00450	DK237_00455	DK235_00460	DK876_00460	DK878_00460	DK875_00385	DK877_00455	A7J09_00465	A7J10_11205	A7J08_00460
71	10	50S ribosomal protein L22	ISU1606	DK235_00465	SSU_RS00455	DK237_00460	DK235_00465	DK876_00465	DK878_00465	DK875_00390	DK877_00460	A7J09_00470	A7J10_11200	A7J08_00465
72	10	30S ribosomal protein S3	ISU1606	DK235_00470	SSU_RS00460	DK237_00465	DK235_00470	DK876_00470	DK878_00470	DK875_00395	DK877_00465	A7J09_00475	A7J10_11195	A7J08_00470
73	10	50S ribosomal protein L16	ISU1606	DK235_00475	SSU_RS00465	DK237_00470	DK235_00475	DK876_00475	DK878_00475	DK875_00400	DK877_00470	A7J09_00480	A7J10_11190	A7J08_00475
74	10	50S ribosomal protein L29	ISU1606	DK235_00480	SSU_RS00470	DK237_00475	DK235_00480	DK876_00480	DK878_00480	DK875_00405	DK877_00475	A7J09_00485	A7J10_11185	A7J08_00480
75	10	30S ribosomal protein S17	ISU1606	DK235_00485	SSU_RS00475	DK237_00480	DK235_00485	DK876_00485	DK878_00485	DK875_00410	DK877_00480	A7J09_00490	A7J10_11180	A7J08_00485
76	10	50S ribosomal protein L14	ISU1606	DK235_00490	SSU_RS00480	DK237_00485	DK235_00490	DK876_00490	DK878_00490	DK875_00415	DK877_00485	A7J09_00495	A7J10_11175	A7J08_00490
77	10	50S ribosomal protein L24	ISU2414	DK877_00490	SSU_RS00485	DK237_00490	DK235_00495	DK876_00495	DK878_00495	DK875_00420	DK877_00490	A7J09_00500	A7J10_11170	A7J08_00495
78	10	50S ribosomal protein L5	ISU1606	DK235_00500	SSU_RS00490	DK237_00495	DK235_00500	DK876_00500	DK878_00500	DK875_00425	DK877_00495	A7J09_00505	A7J10_11165	A7J08_00500
79	10	type Z 30S ribosomal protein S14	ISU1606	DK235_00505	SSU_RS00495	DK237_00500	DK235_00505	DK876_00505	DK878_00505	DK875_00430	DK877_00500	A7J09_00510	A7J10_11160	A7J08_00505
81	10	30S ribosomal protein S8	ISU1606	DK235_00515	SSU_RS00505	DK237_00510	DK235_00515	DK876_00515	DK878_00515	DK875_00440	DK877_00510	A7J09_00515	A7J10_11155	A7J08_00510
83	10	50S ribosomal protein L6	ISU1606	DK235_00525	SSU_RS00515	DK237_00520	DK235_00525	DK876_00525	DK878_00525	DK875_00450	DK877_00520	A7J09_00520	A7J10_11150	A7J08_00520
84	10	50S ribosomal protein L18	ISU1606	DK235_00530	SSU_RS00520	DK237_00525	DK235_00530	DK876_00530	DK878_00530	DK875_00455	DK877_00525	A7J09_00525	A7J10_11145	A7J08_00525
85	10	30S ribosomal protein S5	ISU1606	DK235_00535	SSU_RS00525	DK237_00530	DK235_00535	DK876_00535	DK878_00535	DK875_00460	DK877_00530	A7J09_00530	A7J10_11140	A7J08_00530
86	10	50S ribosomal protein L30	ISU1606	DK235_00540	SSU_RS00530	DK237_00535	DK235_00540	DK876_00540	DK878_00540	DK875_00465	DK877_00535	A7J09_00535	A7J10_11135	A7J08_00535
87	10	50S ribosomal protein L15	ISU1606	DK235_00545	SSU_RS00535	DK237_00540	DK235_00545	DK876_00545	DK878_00545	DK875_00470	DK877_00540	A7J09_00540	A7J10_11130	A7J08_00540
88	10	preprotein translocase subunit SecY	ISU1606	DK235_00550	SSU_RS00540	DK237_00545	DK235_00550	DK876_00550	DK878_00550	DK875_00475	DK877_00545	A7J09_00545	A7J10_11125	A7J08_00545
89	10	adenylate kinase	ISU1606	DK235_00555	SSU_RS00545	DK237_00550	DK235_00555	DK876_00555	DK878_00555	DK875_00480	DK877_00550	A7J09_00550	A7J10_11120	A7J08_00550
90	10	translation initiation factor IF-1	ISU1606	DK235_00560	SSU_RS00550	DK237_00555	DK235_00560	DK876_00560	DK878_00560	DK875_00485	DK877_00555	A7J09_00555	A7J10_11115	A7J08_00555
91	10	50S ribosomal protein L36	ISU1606	DK235_00565	SSU_RS00555	DK237_00560	DK235_00565	DK876_00565	DK878_00565	DK875_00490	DK877_00560	A7J09_00560	A7J10_11110	A7J08_00560
92	10	30S ribosomal protein S13	ISU1606	DK235_00570	SSU_RS00560	DK237_00565	DK235_00570	DK876_00570	DK878_00570	DK875_00495	DK877_00565	A7J09_00565	A7J10_11105	A7J08_00565
93	10	30S ribosomal protein S11	ISU1606	DK235_00575	SSU_RS00565	DK237_00570	DK235_00575	DK876_00575	DK878_00575	DK875_00500	DK877_00570	A7J09_00570	A7J10_11100	A7J08_00570
94	10	DNA-directed RNA polymerase subunit alpha	ISU1606	DK235_00580	SSU_RS00570	DK237_00575	DK235_00580	DK876_00580	DK878_00580	DK875_00505	DK877_00575	A7J09_00575	A7J10_11095	A7J08_00575
95	10	50S ribosomal protein L17	ISU2414	DK877_00580	SSU_RS00575	DK237_00580	DK235_00585	DK876_00585	DK878_00585	DK875_00510	DK877_00580	A7J09_00580	A7J10_11090	A7J08_00580
106	10	transcriptional regulator	ISU2812	A7J09_00740	SSU_RS00710	DK237_00730	DK235_00730	DK876_00730	DK878_00695	DK875_10515	DK877_00730	A7J09_00740	A7J10_10940	A7J08_00820
107	10	metal ABC transporter ATP-binding protein	ISU1606	DK235_00735	SSU_RS00715	DK237_00735	DK235_00735	DK876_00735	DK878_00700	DK875_10510	DK877_00735	A7J09_00745	A7J10_10935	A7J08_00825
108	10	metal ABC transporter permease	ISU1606	DK235_00740	SSU_RS00720	DK237_00740	DK235_00740	DK876_00740	DK878_00705	DK875_10505	DK877_00740	A7J09_00750	A7J10_10930	A7J08_00830
109	10	zinc ABC transporter substrate-binding protein AdcA	ISU2414	DK877_00745	SSU_RS00725	DK237_00745	DK235_00745	DK876_00745	DK878_00710	DK875_10500	DK877_00745	A7J09_00755	A7J10_10925	A7J08_00835
110	10	CopY/TcrY family copper transport repressor	ISU1606	DK235_00750	SSU_RS00730	DK237_00750	DK235_00750	DK876_00750	DK878_00715	DK875_10495	DK877_00750	A7J09_00760	A7J10_10920	A7J08_00840
112	10	heavy-metal-associated domain-containing protein	ISU2414	DK877_00755	SSU_RS00740	DK237_00755	DK235_00760	DK876_00760	DK878_00720	DK875_10490	DK877_00755	A7J09_00770	A7J10_10915	A7J08_00850
114	10	tyrosine--tRNA ligase	ISU1606	DK235_00770	SSU_RS00750	DK237_00765	DK235_00770	DK876_00770	DK878_00730	DK875_10480	DK877_00765	A7J09_11130	A7J10_10900	A7J08_00860
115	10	penicillin-binding protein	ISU2414	DK877_00770	SSU_RS00755	DK237_00770	DK235_00775	DK876_00775	DK878_00735	DK875_10475	DK877_00770	A7J09_11125	A7J10_10895	A7J08_00865
116	10	DNA-directed RNA polymerase subunit beta	ISU2514	DK875_10470	SSU_RS00760	DK237_00775	DK235_00785	DK876_00785	DK878_00740	DK875_10470	DK877_00775	A7J09_11120	A7J10_10890	A7J08_00870
117	10	DNA-directed RNA polymerase subunit beta'	ISU1606	DK235_00790	SSU_RS00765	DK237_00780	DK235_00790	DK876_00790	DK878_00745	DK875_10465	DK877_00780	A7J09_11115	A7J10_10885	A7J08_00875
118	10	DUF1033 family protein	ISU1606	DK235_00795	SSU_RS00770	DK237_00785	DK235_00795	DK876_00795	DK878_00750	DK875_10460	DK877_00785	A7J09_11110	A7J10_10875	A7J08_00880
119	10	type II/IV secretion system protein	ISU2614	DK237_00795	SSU_RS00780	DK237_00795	DK235_00805	DK876_00805	DK878_00760	DK875_10450	DK877_00795	A7J09_11100	A7J10_10835	A7J08_00890
120	10	type II secretion system F family protein	ISU2614	DK237_00800	SSU_RS00785	DK237_00800	DK235_00810	DK876_00810	DK878_00765	DK875_10445	DK877_00800	A7J09_11095	A7J10_10830	A7J08_00895
121	10	prepilin-type N-terminal cleavage/methylation domain-containing protein	ISU2614	DK237_00805	SSU_RS00790	DK237_00805	DK235_00815	DK876_00815	DK878_00770	DK875_10440	DK877_00805	A7J09_11090	A7J10_10825	A7J08_00900
123	10	Type II secretory pathway, pseudopilin PulG	ISU2614	DK237_00815	SSU_RS00800	DK237_00815	DK235_00825	DK876_00825	DK878_00780	DK875_10430	DK877_00815	A7J09_11080	A7J10_10815	A7J08_00910
124	10	prepilin-type N-terminal cleavage/methylation domain-containing protein	ISU2414	DK877_00820	SSU_RS00805	DK237_00820	DK235_00830	DK876_00830	DK878_00785	DK875_10425	DK877_00820	A7J09_11075	A7J10_10810	A7J08_00915
125	10	competence protein ComGG	ISU2414	DK877_00825	SSU_RS00810	DK237_00825	DK235_00835	DK876_00835	DK878_00790	DK875_10420	DK877_00825	A7J09_11070	A7J10_10805	A7J08_00920
126	10	class I SAM-dependent methyltransferase	ISU2514	DK875_10415	SSU_RS00815	DK237_00830	DK235_00840	DK876_00840	DK878_00795	DK875_10415	DK877_00830	A7J09_11065	A7J10_10705	A7J08_00925
127	10	acetate kinase	ISU2414	DK877_00835	SSU_RS00820	DK237_00835	DK235_00845	DK876_00845	DK878_00800	DK875_10410	DK877_00835	A7J09_11060	A7J10_10700	A7J08_00930
128	10	folate family ECF transporter S component	ISU1606	DK235_00850	SSU_RS00825	DK237_00840	DK235_00850	DK876_00850	DK878_00810	DK875_10400	DK877_00845	A7J09_11055	A7J10_10695	A7J08_00940
129	10	bifunctional folylpolyglutamate synthase/dihydrofolate synthase	ISU1606	DK235_00855	SSU_RS00830	DK237_00845	DK235_00855	DK876_00855	DK878_00815	DK875_10395	DK877_00850	A7J09_11050	A7J10_10690	A7J08_00945
130	10	glutamyl aminopeptidase	SRD478	A7J08_00950	SSU_RS00835	DK237_00850	DK235_00860	DK876_00860	DK878_00820	DK875_10390	DK877_00855	A7J09_11045	A7J10_10675	A7J08_00950
132	10	DUF4651 domain-containing protein	ISU1606	DK235_00870	SSU_RS00840	DK237_00855	DK235_00870	DK876_00870	DK878_00825	DK875_10385	DK877_00860	A7J09_11040	A7J10_10660	A7J08_00955
133	10	thioredoxin	ISU2812	A7J09_11035	SSU_RS00845	DK237_00860	DK235_00875	DK876_00875	DK878_00830	DK875_10380	DK877_00865	A7J09_11035	A7J10_10655	A7J08_00960
134	10	DUF1002 domain-containing protein	ISU2414	DK877_00870	SSU_RS00850	DK237_00865	DK235_00880	DK876_00880	DK878_00835	DK875_10375	DK877_00870	A7J09_11030	A7J10_10650	A7J08_00965
135	10	DUF4479 domain-containing protein	ISU2514	DK875_10370	SSU_RS00855	DK237_00870	DK235_00885	DK876_00885	DK878_00840	DK875_10370	DK877_00875	A7J09_11025	A7J10_10645	A7J08_00970
137	10	single-stranded DNA-binding protein	ISU2414	DK877_00885	SSU_RS00865	DK237_00880	DK235_00895	DK876_00895	DK878_00850	DK875_10360	DK877_00885	A7J09_11015	A7J10_10635	A7J08_00980
139	10	co-chaperone GroES	ISU2812	A7J09_11000	SSU_RS00875	DK237_00890	DK235_00905	DK876_00905	DK878_00860	DK875_10350	DK877_00895	A7J09_11000	A7J10_10620	A7J08_00985
140	10	chaperonin GroEL	ISU2414	DK877_00900	SSU_RS00880	DK237_00895	DK235_00910	DK876_00910	DK878_00865	DK875_10345	DK877_00900	A7J09_10995	A7J10_10615	A7J08_00990
141	10	30S ribosomal protein S12	ISU1606	DK235_00915	SSU_RS00885	DK237_00900	DK235_00915	DK876_00915	DK878_00870	DK875_10340	DK877_00905	A7J09_10985	A7J10_10610	A7J08_00995
142	10	30S ribosomal protein S7	ISU1606	DK235_00920	SSU_RS00890	DK237_00905	DK235_00920	DK876_00920	DK878_00875	DK875_10335	DK877_00910	A7J09_10980	A7J10_10605	A7J08_01000
143	10	elongation factor G	ISU2414	DK877_00915	SSU_RS00895	DK237_00910	DK235_00925	DK876_00925	DK878_00880	DK875_10330	DK877_00915	A7J09_10970	A7J10_10600	A7J08_01005
145	10	type I glyceraldehyde-3-phosphate dehydrogenase	SRD478	A7J08_01020	SSU_RS00905	DK237_00920	DK235_00935	DK876_00935	DK878_00890	DK875_10320	DK877_00925	A7J09_10960	A7J10_10595	A7J08_01020
146	10	phosphoglycerate kinase	ISU2812	A7J09_10955	SSU_RS00910	DK237_00925	DK235_00940	DK876_00940	DK878_00895	DK875_10315	DK877_00930	A7J09_10955	A7J10_10590	A7J08_01025
147	10	aromatic acid exporter family protein	ISU2812	A7J09_10950	SSU_RS00915	DK237_00930	DK235_00945	DK876_00945	DK878_00900	DK875_10310	DK877_00935	A7J09_10950	A7J10_10575	A7J08_01030
148	10	MerR family transcriptional regulator	ISU1606	DK235_00950	SSU_RS00920	DK237_00935	DK235_00950	DK876_00950	DK878_00905	DK875_10305	DK877_00940	A7J09_10945	A7J10_10570	A7J08_01035
149	10	type I glutamate--ammonia ligase	ISU1606	DK235_00955	SSU_RS00925	DK237_00940	DK235_00955	DK876_00955	DK878_00910	DK875_10300	DK877_00945	A7J09_10940	A7J10_10565	A7J08_01040
150	10	ribonuclease J	ISU1606	DK235_00960	SSU_RS00930	DK237_00945	DK235_00960	DK876_00960	DK878_00915	DK875_10295	DK877_00950	A7J09_10935	A7J10_10550	A7J08_01045
151	10	DUF1447 family protein	ISU1606	DK235_00965	SSU_RS00935	DK237_00950	DK235_00965	DK876_00965	DK878_00920	DK875_10290	DK877_00955	A7J09_10930	A7J10_10545	A7J08_01050
152	10	tRNA (adenosine(37)-N6)-threonylcarbamoyltransferase complex dimerization subunit type 1 TsaB	ISU2414	DK877_00960	SSU_RS00940	DK237_00955	DK235_00970	DK876_00970	DK878_00925	DK875_10285	DK877_00960	A7J09_10915	A7J10_10530	A7J08_01055
153	10	ribosomal-protein-alanine N-acetyltransferase	ISU2414	DK877_00965	SSU_RS00945	DK237_00960	DK235_00975	DK876_00975	DK878_00930	DK875_10280	DK877_00965	A7J09_10910	A7J10_10525	A7J08_01060
154	10	tRNA (adenosine(37)-N6)-threonylcarbamoyltransferase complex transferase subunit TsaD	ISU1606	DK235_00980	SSU_RS00950	DK237_00965	DK235_00980	DK876_00980	DK878_00935	DK875_10275	DK877_00970	A7J09_10905	A7J10_10520	A7J08_01065
160	10	AzlD domain-containing protein	ISU1606	DK235_01015	SSU_RS00985	DK237_01000	DK235_01015	DK876_01015	DK878_00970	DK875_10240	DK877_01005	A7J09_10860	A7J10_10475	A7J08_01105
161	10	putative sulfate exporter family transporter	ISU2414	DK877_01010	SSU_RS00990	DK237_01005	DK235_01020	DK876_01020	DK878_00975	DK875_10235	DK877_01010	A7J09_10855	A7J10_10470	A7J08_01110
164	10	hypothetical protein	ISU1606	DK235_01040	SSU_RS01010	DK237_01010	DK235_01040	DK876_01040	DK878_00980	DK875_10230	DK877_01015	A7J09_10815	A7J10_10465	A7J08_01120
165	10	ABC transporter ATP-binding protein	SRD478	A7J08_01125	SSU_RS01015	DK237_01015	DK235_01045	DK876_01045	DK878_00985	DK875_10225	DK877_01020	A7J09_10810	A7J10_10460	A7J08_01125
166	10	NAD(P)/FAD-dependent oxidoreductase	ISU2414	DK877_01030	SSU_RS01020	DK237_01025	DK235_01050	DK876_01050	DK878_00995	DK875_10215	DK877_01030	A7J09_10805	A7J10_10445	A7J08_01130
168	10	DUF536 domain-containing protein	ISU1606	DK235_01060	SSU_RS01030	DK237_01035	DK235_01060	DK876_01060	DK878_01005	DK875_10205	DK877_01040	A7J09_10795	A7J10_10370	A7J08_01140
170	10	PTS lactose transporter subunit IIB	ISU1606	DK235_01070	SSU_RS01040	DK237_01045	DK235_01070	DK876_01070	DK878_01015	DK875_10195	DK877_01050	A7J09_10785	A7J10_10360	A7J08_01150
172	10	transketolase	ISU1606	DK235_01080	SSU_RS01050	DK237_01055	DK235_01080	DK876_01080	DK878_01025	DK875_10180	DK877_01065	A7J09_10775	A7J10_10350	A7J08_01160
174	10	glycerophosphoryl diester phosphodiesterase	ISU1606	DK235_01090	SSU_RS01060	DK237_01065	DK235_01090	DK876_01090	DK878_01035	DK875_10170	DK877_01075	A7J09_10750	A7J10_10335	A7J08_01170
175	10	nucleoid-associated protein, YbaB/EbfC family	SRD478	A7J08_01175	SSU_RS01065	DK237_01070	DK235_01095	DK876_01095	DK878_01040	DK875_10165	DK877_01080	A7J09_10745	A7J10_10330	A7J08_01175
176	10	SIS domain-containing protein	ISU2414	DK877_01085	SSU_RS01070	DK237_01075	DK235_01100	DK876_01100	DK878_01045	DK875_10160	DK877_01085	A7J09_10740	A7J10_10325	A7J08_01180
179	10	chemotaxis protein	ISU2414	DK877_01105	SSU_RS01085	DK237_01095	DK235_01120	DK876_01120	DK878_01065	DK875_10140	DK877_01105	A7J09_10710	A7J10_10305	A7J08_01195
180	10	formate C-acetyltransferase	ISU2414	DK877_01125	SSU_RS01095	DK237_01115	DK235_01130	DK876_01130	DK878_01085	DK875_10130	DK877_01125	A7J09_10665	A7J10_10275	A7J08_01210
181	10	DNA polymerase IV	ISU2414	DK877_01130	SSU_RS01100	DK237_01120	DK235_01135	DK876_01135	DK878_01090	DK875_10125	DK877_01130	A7J09_10660	A7J10_10260	A7J08_01215
182	10	Rrf2 family transcriptional regulator	ISU2414	DK877_01135	SSU_RS01105	DK237_01125	DK235_01140	DK876_01140	DK878_01095	DK875_10120	DK877_01135	A7J09_10655	A7J10_10255	A7J08_01220
183	10	NAD(P)-dependent oxidoreductase	ISU1606	DK235_01145	SSU_RS01110	DK237_01130	DK235_01145	DK876_01145	DK878_01100	DK875_10115	DK877_01140	A7J09_10650	A7J10_10250	A7J08_01225
199	10	ATP-dependent RecD-like DNA helicase	ISU2514	DK875_10035	SSU_RS01190	DK237_01210	DK235_01225	DK876_01225	DK878_01180	DK875_10035	DK877_01230	A7J09_10570	A7J10_10220	A7J08_01275
200	10	signal peptidase I	ISU2414	DK877_01235	SSU_RS01195	DK237_01215	DK235_01230	DK876_01230	DK878_01185	DK875_10030	DK877_01235	A7J09_10565	A7J10_10215	A7J08_01280
201	10	ribonuclease HIII	ISU2812	A7J09_10560	SSU_RS01200	DK237_01220	DK235_01235	DK876_01235	DK878_01190	DK875_10025	DK877_01240	A7J09_10560	A7J10_10210	A7J08_01285
202	10	gfo/Idh/MocA family oxidoreductase	ISU1606	DK235_01240	SSU_RS01205	DK237_01225	DK235_01240	DK876_01240	DK878_01195	DK875_10020	DK877_01245	A7J09_10555	A7J10_10205	A7J08_01290
203	10	LysM peptidoglycan-binding domain-containing protein	ISU2414	DK877_01250	SSU_RS01210	DK237_01235	DK235_01245	DK876_01245	DK878_01205	DK875_10015	DK877_01250	A7J09_10550	A7J10_10195	A7J08_01300
204	10	alpha,alpha-phosphotrehalase	ISU1606	DK235_01250	SSU_RS01215	DK237_01240	DK235_01250	DK876_01250	DK878_01210	DK875_10010	DK877_01255	A7J09_10540	A7J10_10185	A7J08_01310
206	10	trehalose operon repressor	ISU1606	DK235_01260	SSU_RS01225	DK237_01250	DK235_01260	DK876_01260	DK878_01220	DK875_10000	DK877_01265	A7J09_10530	A7J10_10170	A7J08_01320
207	10	hypothetical protein	ISU2414	DK877_01270	SSU_RS01230	DK237_01255	DK235_01265	DK876_01265	DK878_01225	DK875_09995	DK877_01270	A7J09_10525	A7J10_10165	A7J08_01325
208	10	CvpA family protein	ISU1606	DK235_01270	SSU_RS01235	DK237_01260	DK235_01270	DK876_01270	DK878_01230	DK875_09990	DK877_01275	A7J09_10520	A7J10_10160	A7J08_01330
209	10	endonuclease MutS2	ISU2514	DK875_09980	SSU_RS01240	DK237_01270	DK235_01275	DK876_01275	DK878_01240	DK875_09980	DK877_01285	A7J09_10515	A7J10_10150	A7J08_01335
211	10	thioredoxin	ISU1606	DK235_01285	SSU_RS01250	DK237_01315	DK235_01285	DK876_01285	DK878_01305	DK875_09925	DK877_01350	A7J09_10505	A7J10_10140	A7J08_01360
212	10	acetate--CoA ligase	ISU2414	DK877_01355	SSU_RS01255	DK237_01320	DK235_01290	DK876_01290	DK878_01310	DK875_09920	DK877_01355	A7J09_10500	A7J10_10135	A7J08_01365
213	10	peptide-methionine (R)-S-oxide reductase	ISU1606	DK235_01295	SSU_RS01260	DK237_01325	DK235_01295	DK876_01295	DK878_01315	DK875_09915	DK877_01360	A7J09_10495	A7J10_10130	A7J08_01370
217	10	ATP-binding cassette domain-containing protein	SRD478	A7J08_01390	SSU_RS01280	DK237_01380	DK235_01315	DK876_01315	DK878_01360	DK875_09860	DK877_01415	A7J09_10475	A7J10_10120	A7J08_01390
218	10	sodium:alanine symporter family protein	ISU1606	DK235_01320	SSU_RS01285	DK237_01385	DK235_01320	DK876_01320	DK878_01365	DK875_09855	DK877_01420	A7J09_10470	A7J10_10115	A7J08_01395
219	10	mechanosensitive ion channel family protein	ISU1606	DK235_01325	SSU_RS01290	DK237_01390	DK235_01325	DK876_01325	DK878_01370	DK875_09845	DK877_01480	A7J09_11915	A7J10_10110	A7J08_01400
220	10	DUF4352 domain-containing protein	ISU1606	DK235_01330	SSU_RS01295	DK237_01395	DK235_01330	DK876_01330	DK878_01375	DK875_09840	DK877_01485	A7J09_11910	A7J10_10105	A7J08_01405
222	10	NADP-specific glutamate dehydrogenase	ISU2514	DK875_09830	SSU_RS01305	DK237_01405	DK235_01340	DK876_01340	DK878_01385	DK875_09830	DK877_01495	A7J09_11900	A7J10_10075	A7J08_01415
223	10	dihydroorotate oxidase	ISU1606	DK235_01345	SSU_RS01310	DK237_01410	DK235_01345	DK876_01345	DK878_01390	DK875_09825	DK877_01500	A7J09_11890	A7J10_10070	A7J08_01420
224	10	CapA family protein	ISU1606	DK235_01350	SSU_RS01315	DK237_01415	DK235_01350	DK876_01350	DK878_01395	DK875_09820	DK877_01505	A7J09_11885	A7J10_10065	A7J08_01425
226	10	hypothetical protein	ISU1606	DK235_01360	SSU_RS01325	DK237_01425	DK235_01360	DK876_01360	DK878_01405	DK875_09810	DK877_01515	A7J09_11850	A7J10_10040	A7J08_01435
227	10	hypothetical protein	ISU2414	DK877_01520	SSU_RS01330	DK237_01430	DK235_01365	DK876_01365	DK878_01410	DK875_09805	DK877_01520	A7J09_11845	A7J10_10035	A7J08_01440
228	10	ATP-binding cassette domain-containing protein	ISU2812	A7J09_11840	SSU_RS01335	DK237_01435	DK235_01370	DK876_01370	DK878_01415	DK875_09800	DK877_01525	A7J09_11840	A7J10_10030	A7J08_01445
229	10	TetR/AcrR family transcriptional regulator	SRD478	A7J08_01450	SSU_RS01340	DK237_01440	DK235_01375	DK876_01375	DK878_01420	DK875_09795	DK877_01530	A7J09_11835	A7J10_10025	A7J08_01450
231	10	hypothetical protein	ISU1606	DK235_01385	SSU_RS01350	DK237_01460	DK235_01385	DK876_01385	DK878_01440	DK875_09785	DK877_01550	A7J09_02480	A7J10_10015	A7J08_01460
232	10	DUF1700 domain-containing protein	ISU2414	DK877_01555	SSU_RS01355	DK237_01465	DK235_01390	DK876_01390	DK878_01445	DK875_09780	DK877_01555	A7J09_02485	A7J10_10010	A7J08_01465
233	10	PadR family transcriptional regulator	ISU1606	DK235_01395	SSU_RS01360	DK237_01470	DK235_01395	DK876_01395	DK878_01450	DK875_09775	DK877_01560	A7J09_02490	A7J10_10005	A7J08_01470
234	10	CidA/LrgA family protein	ISU1606	DK235_01400	SSU_RS01365	DK237_01475	DK235_01400	DK876_01400	DK878_01455	DK875_09770	DK877_01565	A7J09_02495	A7J10_10000	A7J08_01475
235	10	LrgB family protein	ISU2414	DK877_01570	SSU_RS01370	DK237_01480	DK235_01405	DK876_01405	DK878_01460	DK875_09765	DK877_01570	A7J09_02500	A7J10_09995	A7J08_01480
237	10	aquaporin family protein	ISU1606	DK235_01415	SSU_RS01380	DK237_01490	DK235_01415	DK876_01415	DK878_01470	DK875_09755	DK877_01580	A7J09_02510	A7J10_09985	A7J08_01490
239	10	CoA pyrophosphatase	SRD478	A7J08_01500	SSU_RS01390	DK237_01500	DK235_01425	DK876_01425	DK878_01480	DK875_09745	DK877_01590	A7J09_02520	A7J10_09975	A7J08_01500
244	10	50S ribosomal protein L33	ISU1606	DK235_01450	SSU_RS01415	DK237_01525	DK235_01450	DK876_01450	DK878_01505	DK875_09725	DK877_01615	A7J09_02560	A7J10_09890	A7J08_01590
245	10	50S ribosomal protein L32	ISU1606	DK235_01455	SSU_RS01420	DK237_01530	DK235_01455	DK876_01455	DK878_01510	DK875_09720	DK877_01620	A7J09_02565	A7J10_09885	A7J08_01595
246	10	histidine--tRNA ligase	ISU2414	DK877_01625	SSU_RS01425	DK237_01535	DK235_01460	DK876_01460	DK878_01515	DK875_09705	DK877_01625	A7J09_02585	A7J10_09865	A7J08_01605
247	10	alcohol dehydrogenase AdhP	ISU2660	DK878_01520	SSU_RS01430	DK237_01540	DK235_01465	DK876_01465	DK878_01520	DK875_09700	DK877_01630	A7J09_02590	A7J10_09860	A7J08_01610
248	10	bifunctional acetaldehyde-CoA/alcohol dehydrogenase	ISU2414	DK877_01635	SSU_RS01435	DK237_01545	DK235_01470	DK876_01470	DK878_01525	DK875_09695	DK877_01635	A7J09_02595	A7J10_09855	A7J08_01615
249	10	threonine synthase	ISU2414	DK877_01640	SSU_RS01440	DK237_01550	DK235_01475	DK876_01475	DK878_01530	DK875_09690	DK877_01640	A7J09_02600	A7J10_09820	A7J08_01625
255	10	MATE family efflux transporter	ISU1606	DK235_01505	SSU_RS01470	DK237_01575	DK235_01505	DK876_01505	DK878_01560	DK875_09655	DK877_01665	A7J09_02630	A7J10_09795	A7J08_01655
256	10	mevalonate kinase	ISU2660	DK878_01565	SSU_RS01475	DK237_01580	DK235_01510	DK876_01510	DK878_01565	DK875_09650	DK877_01670	A7J09_02635	A7J10_09790	A7J08_01785
257	10	diphosphomevalonate decarboxylase	ISU2414	DK877_01675	SSU_RS01480	DK237_01585	DK235_01515	DK876_01515	DK878_01570	DK875_09645	DK877_01675	A7J09_02640	A7J10_09785	A7J08_01790
258	10	phosphomevalonate kinase	ISU1606	DK235_01520	SSU_RS01485	DK237_01590	DK235_01520	DK876_01520	DK878_01575	DK875_09640	DK877_01680	A7J09_02645	A7J10_09780	A7J08_01795
259	10	type 2 isopentenyl-diphosphate Delta-isomerase	ISU2414	DK877_01685	SSU_RS01490	DK237_01595	DK235_01525	DK876_01525	DK878_01580	DK875_09635	DK877_01685	A7J09_02650	A7J10_09775	A7J08_01800
262	10	ACT domain-containing protein	ISU2414	DK877_01700	SSU_RS01505	DK237_01610	DK235_01540	DK876_01540	DK878_01595	DK875_09620	DK877_01700	A7J09_02665	A7J10_09765	A7J08_01805
263	10	PFL family protein	ISU1606	DK235_01545	SSU_RS01510	DK237_01615	DK235_01545	DK876_01545	DK878_01600	DK875_09615	DK877_01705	A7J09_02670	A7J10_09760	A7J08_01810
264	10	histidine phosphatase family protein	ISU2414	DK877_01710	SSU_RS01515	DK237_01620	DK235_01550	DK876_01550	DK878_01605	DK875_09610	DK877_01710	A7J09_02675	A7J10_09755	A7J08_01815
265	10	heat-inducible transcriptional repressor HrcA	ISU2414	DK877_01715	SSU_RS01520	DK237_01625	DK235_01555	DK876_01555	DK878_01610	DK875_09605	DK877_01715	A7J09_02680	A7J10_09740	A7J08_01830
266	10	nucleotide exchange factor GrpE	ISU1606	DK235_01560	SSU_RS01525	DK237_01630	DK235_01560	DK876_01560	DK878_01615	DK875_09600	DK877_01720	A7J09_02685	A7J10_09735	A7J08_01835
267	10	molecular chaperone DnaK	ISU2912	A7J10_09730	SSU_RS01530	DK237_01635	DK235_01565	DK876_01565	DK878_01620	DK875_09595	DK877_01725	A7J09_02690	A7J10_09730	A7J08_01840
268	10	molecular chaperone DnaJ	ISU1606	DK235_01570	SSU_RS01535	DK237_01640	DK235_01570	DK876_01570	DK878_01625	DK875_09590	DK877_01730	A7J09_02695	A7J10_09725	A7J08_01845
270	10	lipoate--protein ligase family protein	ISU2414	DK877_01740	SSU_RS01540	DK237_01650	DK235_01580	DK876_01580	DK878_01635	DK875_09580	DK877_01740	A7J09_02700	A7J10_09720	A7J08_01855
271	10	amidase	ISU2414	DK877_01745	SSU_RS01545	DK237_01655	DK235_01585	DK876_01585	DK878_01640	DK875_09575	DK877_01745	A7J09_02705	A7J10_09685	A7J08_01860
272	10	ABC transporter substrate-binding protein	ISU2414	DK877_01750	SSU_RS01550	DK237_01660	DK235_01590	DK876_01590	DK878_01645	DK875_09570	DK877_01750	A7J09_02710	A7J10_09680	A7J08_01865
273	10	amino acid ABC transporter permease	ISU2812	A7J09_02715	SSU_RS01555	DK237_01665	DK235_01595	DK876_01595	DK878_01650	DK875_09565	DK877_01755	A7J09_02715	A7J10_09675	A7J08_01870
276	10	heavy metal translocating P-type ATPase	ISU1606	DK235_01610	SSU_RS01570	DK237_01690	DK235_01610	DK876_01610	DK878_01675	DK875_09540	DK877_01780	A7J09_02745	A7J10_09660	A7J08_01895
277	10	transcriptional repressor	ISU2414	DK877_01785	SSU_RS01575	DK237_01695	DK235_01615	DK876_01615	DK878_01680	DK875_09535	DK877_01785	A7J09_02750	A7J10_09655	A7J08_01900
278	10	tRNA pseudouridine(38-40) synthase TruA	ISU2912	A7J10_09650	SSU_RS01580	DK237_01700	DK235_01620	DK876_01620	DK878_01685	DK875_09530	DK877_01790	A7J09_02755	A7J10_09650	A7J08_01905
279	10	bifunctional hydroxymethylpyrimidine kinase/phosphomethylpyrimidine kinase	ISU2414	DK877_01795	SSU_RS01585	DK237_01705	DK235_01625	DK876_01625	DK878_01690	DK875_09525	DK877_01795	A7J09_02760	A7J10_09645	A7J08_01910
280	10	ECF transporter S component	SRD478	A7J08_01915	SSU_RS01590	DK237_01710	DK235_01630	DK876_01630	DK878_01695	DK875_09520	DK877_01800	A7J09_02765	A7J10_09640	A7J08_01915
281	10	TIGR01440 family protein	ISU2414	DK877_01805	SSU_RS01595	DK237_01715	DK235_01635	DK876_01635	DK878_01700	DK875_09515	DK877_01805	A7J09_02770	A7J10_09635	A7J08_01920
282	10	DUF1349 domain-containing protein	ISU1606	DK235_01640	SSU_RS01600	DK237_01720	DK235_01640	DK876_01640	DK878_01705	DK875_09510	DK877_01810	A7J09_02775	A7J10_09630	A7J08_01940
294	10	trigger factor	ISU2414	DK877_01855	SSU_RS01655	DK237_01765	DK235_01700	DK876_01700	DK878_01750	DK875_09465	DK877_01855	A7J09_01695	A7J10_09605	A7J08_01945
296	10	adhesion protein	ISU2414	DK877_01865	SSU_RS01665	DK237_01775	DK235_01710	DK876_01710	DK878_01760	DK875_09450	DK877_01865	A7J09_01705	A7J10_09590	A7J08_01955
297	10	pneumococcal-type histidine triad protein	ISU2414	DK877_01870	SSU_RS01670	DK237_01780	DK235_01715	DK876_01715	DK878_01765	DK875_09445	DK877_01870	A7J09_01710	A7J10_09585	A7J08_01960
298	10	DNA-directed RNA polymerase subunit delta	ISU1606	DK235_01720	SSU_RS01675	DK237_01795	DK235_01720	DK876_01720	DK878_01780	DK875_09430	DK877_01885	A7J09_01715	A7J10_09580	A7J08_01965
299	10	CTP synthase	ISU1606	DK235_01725	SSU_RS01680	DK237_01800	DK235_01725	DK876_01725	DK878_01785	DK875_09425	DK877_01890	A7J09_01720	A7J10_09575	A7J08_01975
300	10	fructose-bisphosphate aldolase	ISU2514	DK875_09415	SSU_RS01690	DK237_01810	DK235_01735	DK876_01735	DK878_01795	DK875_09415	DK877_01900	A7J09_01745	A7J10_09565	A7J08_01985
301	10	50S ribosomal protein L28	ISU1606	DK235_01740	SSU_RS01695	DK237_01815	DK235_01740	DK876_01740	DK878_01800	DK875_09410	DK877_01905	A7J09_01750	A7J10_09560	A7J08_01990
302	10	ATP-dependent DNA helicase RecG	ISU2414	DK877_01940	SSU_RS01730	DK237_01850	DK235_01775	DK876_01775	DK878_01835	DK875_09375	DK877_01940	A7J09_01880	A7J10_09425	A7J08_02030
303	10	asparaginase	SRD478	A7J08_02035	SSU_RS01735	DK237_01860	DK235_01780	DK876_01780	DK878_01845	DK875_09365	DK877_01950	A7J09_01885	A7J10_09420	A7J08_02035
304	10	Cof-type HAD-IIB family hydrolase	ISU2414	DK877_01955	SSU_RS01740	DK237_01865	DK235_01785	DK876_01785	DK878_01850	DK875_09360	DK877_01955	A7J09_01890	A7J10_09415	A7J08_02040
305	10	HAD family hydrolase	ISU2912	A7J10_09410	SSU_RS01745	DK237_01870	DK235_01790	DK876_01790	DK878_01855	DK875_09355	DK877_01960	A7J09_01895	A7J10_09410	A7J08_02045
306	10	universal stress protein	ISU1606	DK235_01795	SSU_RS01750	DK237_01875	DK235_01795	DK876_01795	DK878_01860	DK875_09350	DK877_01965	A7J09_01900	A7J10_09405	A7J08_02050
307	10	pyridoxal phosphate-dependent aminotransferase	ISU2414	DK877_01970	SSU_RS01755	DK237_01880	DK235_01800	DK876_01800	DK878_01865	DK875_09345	DK877_01970	A7J09_01905	A7J10_09400	A7J08_02055
308	10	GTP-sensing pleiotropic transcriptional regulator CodY	ISU1606	DK235_01805	SSU_RS01760	DK237_01885	DK235_01805	DK876_01805	DK878_01870	DK875_09340	DK877_01975	A7J09_01910	A7J10_09395	A7J08_02070
309	10	cysteine hydrolase	ISU2414	DK877_01980	SSU_RS01765	DK237_01890	DK235_01810	DK876_01810	DK878_01875	DK875_09335	DK877_01980	A7J09_01915	A7J10_09390	A7J08_02075
310	10	50S ribosomal protein L19	ISU1606	DK235_01815	SSU_RS01770	DK237_01900	DK235_01815	DK876_01815	DK878_01885	DK875_09325	DK877_01990	A7J09_01920	A7J10_09225	A7J08_02090
311	10	hydrolase	ISU1606	DK235_01820	SSU_RS01775	DK237_01905	DK235_01820	DK876_01820	DK878_01890	DK875_09320	DK877_01995	A7J09_01925	A7J10_09220	A7J08_02095
312	10	Asp-tRNA(Asn)/Glu-tRNA(Gln) amidotransferase GatCAB subunit C	ISU1606	DK235_01825	SSU_RS01780	DK237_01910	DK235_01825	DK876_01825	DK878_01895	DK875_09315	DK877_02000	A7J09_01935	A7J10_09210	A7J08_02100
313	10	Asp-tRNA(Asn)/Glu-tRNA(Gln) amidotransferase GatCAB subunit A	ISU2414	DK877_02005	SSU_RS01785	DK237_01915	DK235_01830	DK876_01830	DK878_01900	DK875_09310	DK877_02005	A7J09_01940	A7J10_09205	A7J08_02105
314	10	Asp-tRNA(Asn)/Glu-tRNA(Gln) amidotransferase GatCAB subunit B	ISU1606	DK235_01835	SSU_RS01790	DK237_01920	DK235_01835	DK876_01835	DK878_01905	DK875_09305	DK877_02010	A7J09_01945	A7J10_09200	A7J08_02110
316	10	LacI family DNA-binding transcriptional regulator	ISU2414	DK877_02020	SSU_RS01800	DK237_01930	DK235_01845	DK876_01845	DK878_01915	DK875_09295	DK877_02020	A7J09_01960	A7J10_09170	A7J08_02120
317	10	galactokinase	ISU2414	DK877_02025	SSU_RS01805	DK237_01935	DK235_01850	DK876_01850	DK878_01920	DK875_09290	DK877_02025	A7J09_01965	A7J10_09165	A7J08_02125
318	10	UDP-glucose--hexose-1-phosphate uridylyltransferase	ISU2414	DK877_02030	SSU_RS01810	DK237_01940	DK235_01855	DK876_01855	DK878_01925	DK875_09285	DK877_02030	A7J09_01970	A7J10_09160	A7J08_02130
319	10	EamA family transporter	SRD478	A7J08_02135	SSU_RS01815	DK237_01945	DK235_01860	DK876_01860	DK878_01930	DK875_09280	DK877_02045	A7J09_01975	A7J10_09155	A7J08_02135
320	10	copper homeostasis protein CutC	ISU2414	DK877_02055	SSU_RS01820	DK237_09445	DK235_01865	DK876_01865	DK878_01940	DK875_03490	DK877_02055	A7J09_01985	A7J10_09150	A7J08_02140
321	10	hypothetical protein	ISU1606	DK235_01870	SSU_RS01825	DK237_09440	DK235_01870	DK876_01870	DK878_01945	DK875_03495	DK877_02060	A7J09_01990	A7J10_09145	A7J08_02145
322	10	YqeG family HAD IIIA-type phosphatase	ISU1606	DK235_01875	SSU_RS01830	DK237_09435	DK235_01875	DK876_01875	DK878_01950	DK875_03500	DK877_02065	A7J09_01995	A7J10_09140	A7J08_02150
323	10	ribosome biogenesis GTPase YqeH	ISU1606	DK235_01880	SSU_RS01835	DK237_09430	DK235_01880	DK876_01880	DK878_01955	DK875_03505	DK877_02070	A7J09_02000	A7J10_09135	A7J08_02155
324	10	ribosome assembly RNA-binding protein YhbY	ISU1606	DK235_01890	SSU_RS01840	DK237_09420	DK235_01890	DK876_01890	DK878_01965	DK875_03515	DK877_02080	A7J09_02010	A7J10_09130	A7J08_02165
325	10	nicotinate-nucleotide adenylyltransferase	ISU2414	DK877_02085	SSU_RS01845	DK237_09415	DK235_01895	DK876_01895	DK878_01970	DK875_03520	DK877_02085	A7J09_02015	A7J10_09125	A7J08_02170
326	10	HD domain-containing protein	ISU2414	DK877_02090	SSU_RS01850	DK237_09410	DK235_01900	DK876_01900	DK878_01975	DK875_03525	DK877_02090	A7J09_02020	A7J10_09120	A7J08_02175
328	10	ribosome silencing factor	ISU2614	DK237_09390	SSU_RS01865	DK237_09390	DK235_01920	DK876_01920	DK878_01990	DK875_03540	DK877_02105	A7J09_02040	A7J10_09105	A7J08_02190
329	10	class I SAM-dependent methyltransferase	ISU2514	DK875_03550	SSU_RS01870	DK237_09385	DK235_01925	DK876_01925	DK878_02000	DK875_03550	DK877_02115	A7J09_02045	A7J10_09100	A7J08_02200
331	10	nucleotidyltransferase	ISU2414	DK877_02125	SSU_RS01880	DK237_09375	DK235_01935	DK876_01935	DK878_02010	DK875_03560	DK877_02125	A7J09_02060	A7J10_09095	A7J08_02205
332	10	TipAS antibiotic-recognition domain protein	ISU2414	DK877_02130	SSU_RS01885	DK237_09370	DK235_01940	DK876_01940	DK878_02015	DK875_03565	DK877_02130	A7J09_02075	A7J10_09075	A7J08_02215
337	10	peptide deformylase	ISU1606	DK235_01965	SSU_RS01910	DK237_09360	DK235_01965	DK876_01965	DK878_02025	DK875_10830	DK877_02140	A7J09_02090	A7J10_08795	A7J08_02230
338	10	ATP-dependent Clp protease ATP-binding subunit	ISU2414	DK877_02145	SSU_RS01915	DK237_09355	DK235_01970	DK876_01970	DK878_02030	DK875_10825	DK877_02145	A7J09_02100	A7J10_08785	A7J08_02235
339	10	4-alpha-glucanotransferase	ISU1606	DK235_01975	SSU_RS01920	DK237_09350	DK235_01975	DK876_01975	DK878_02035	DK875_10820	DK877_02150	A7J09_02105	A7J10_08780	A7J08_02240
340	10	glycogen/starch/alpha-glucan family phosphorylase	ISU2414	DK877_02155	SSU_RS01925	DK237_09345	DK235_01980	DK876_01980	DK878_02040	DK875_10815	DK877_02155	A7J09_02110	A7J10_08775	A7J08_02245
341	10	UTRA domain-containing protein	ISU1606	DK235_01985	SSU_RS01930	DK237_09340	DK235_01985	DK876_01985	DK878_02045	DK875_10810	DK877_02160	A7J09_02115	A7J10_08770	A7J08_02250
342	10	endonuclease	ISU2812	A7J09_02120	SSU_RS01935	DK237_09335	DK235_01990	DK876_01990	DK878_02050	DK875_10805	DK877_02165	A7J09_02120	A7J10_08765	A7J08_02255
343	10	PTS glucose/maltose transporter subunit IIBCA	ISU2414	DK877_02170	SSU_RS01940	DK237_09330	DK235_01995	DK876_01995	DK878_02055	DK875_10800	DK877_02170	A7J09_02125	A7J10_08760	A7J08_02260
346	10	YebC/PmpR family DNA-binding transcriptional regulator	ISU1606	DK235_02010	SSU_RS01955	DK237_09315	DK235_02010	DK876_02010	DK878_02070	DK875_10785	DK877_02185	A7J09_02140	A7J10_08755	A7J08_02265
347	10	DNA-directed RNA polymerase subunit delta	ISU1606	DK235_02015	SSU_RS01960	DK237_09310	DK235_02015	DK876_02015	DK878_02075	DK875_10780	DK877_02190	A7J09_02145	A7J10_08750	A7J08_02275
348	10	ECF-type riboflavin transporter substrate-binding protein	ISU2414	DK877_02195	SSU_RS01965	DK237_09305	DK235_02020	DK876_02020	DK878_02080	DK875_10775	DK877_02195	A7J09_02150	A7J10_08745	A7J08_02280
350	10	rhodanese-related sulfurtransferase	ISU1606	DK235_02030	SSU_RS01975	DK237_09295	DK235_02030	DK876_02030	DK878_02090	DK875_10765	DK877_02205	A7J09_02160	A7J10_00620	A7J08_02290
352	10	ATP-binding cassette domain-containing protein	ISU1606	DK235_02040	SSU_RS01985	DK237_09285	DK235_02040	DK876_02040	DK878_02100	DK875_10755	DK877_02215	A7J09_10450	A7J10_00650	A7J08_02300
354	10	cold-shock protein	ISU1606	DK235_02050	SSU_RS01995	DK237_09275	DK235_02050	DK876_02050	DK878_02110	DK875_10745	DK877_02225	A7J09_10440	A7J10_00660	A7J08_02310
355	10	16S rRNA (guanine(527)-N(7))-methyltransferase RsmG	ISU2414	DK877_02230	SSU_RS02000	DK237_09270	DK235_02055	DK876_02055	DK878_02115	DK875_10740	DK877_02230	A7J09_10435	A7J10_00665	A7J08_02315
356	10	PBP1A family penicillin-binding protein	ISU1606	DK235_02060	SSU_RS02005	DK237_09265	DK235_02060	DK876_02060	DK878_02120	DK875_10735	DK877_02235	A7J09_10430	A7J10_00670	A7J08_02320
357	10	Holliday junction resolvase RecU	ISU1606	DK235_02065	SSU_RS02010	DK237_09260	DK235_02065	DK876_02065	DK878_02125	DK875_10730	DK877_02240	A7J09_10425	A7J10_00675	A7J08_02325
358	10	DUF1273 domain-containing protein	ISU1606	DK235_02070	SSU_RS02015	DK237_09255	DK235_02070	DK876_02070	DK878_02130	DK875_10725	DK877_02245	A7J09_10420	A7J10_00680	A7J08_02330
359	10	cell division regulator GpsB	ISU1606	DK235_02075	SSU_RS02020	DK237_09250	DK235_02075	DK876_02075	DK878_02135	DK875_10720	DK877_02250	A7J09_10415	A7J10_00685	A7J08_02335
361	10	hypothetical protein	ISU1606	DK235_02090	SSU_RS02030	DK237_09235	DK235_02090	DK876_02090	DK878_02150	DK875_10705	DK877_02265	A7J09_10400	A7J10_00700	A7J08_02350
362	10	S-ribosylhomocysteine lyase	ISU1606	DK235_02095	SSU_RS02035	DK237_09230	DK235_02095	DK876_02095	DK878_02155	DK875_10700	DK877_02270	A7J09_10385	A7J10_00705	A7J08_02355
363	10	ribonuclease Y	ISU1606	DK235_02100	SSU_RS02040	DK237_09225	DK235_02100	DK876_02100	DK878_02160	DK875_10695	DK877_02275	A7J09_10380	A7J10_00760	A7J08_02360
364	10	guanylate kinase	ISU2414	DK877_02280	SSU_RS02045	DK237_09220	DK235_02105	DK876_02105	DK878_02165	DK875_10690	DK877_02280	A7J09_10375	A7J10_00765	A7J08_02365
365	10	DNA-directed RNA polymerase subunit omega	ISU1606	DK235_02110	SSU_RS02050	DK237_09215	DK235_02110	DK876_02110	DK878_02170	DK875_10685	DK877_02285	A7J09_10370	A7J10_00770	A7J08_02370
366	10	primosomal protein N'	ISU2414	DK877_02295	SSU_RS02055	DK237_09205	DK235_02115	DK876_02115	DK878_02180	DK875_10675	DK877_02295	A7J09_10365	A7J10_00775	A7J08_02375
367	10	methionyl-tRNA formyltransferase	ISU2414	DK877_02300	SSU_RS02060	DK237_09200	DK235_02120	DK876_02120	DK878_02185	DK875_10670	DK877_02300	A7J09_10355	A7J10_00780	A7J08_02380
368	10	16S rRNA (cytosine(967)-C(5))-methyltransferase RsmB	ISU2812	A7J09_10350	SSU_RS02065	DK237_09195	DK235_02125	DK876_02125	DK878_02190	DK875_10665	DK877_02305	A7J09_10350	A7J10_00785	A7J08_02385
369	10	Stp1/IreP family PP2C-type Ser/Thr phosphatase	ISU2514	DK875_10660	SSU_RS02070	DK237_09190	DK235_02130	DK876_02130	DK878_02195	DK875_10660	DK877_02310	A7J09_10345	A7J10_00790	A7J08_02390
370	10	Stk1 family PASTA domain-containing Ser/Thr kinase	ISU1606	DK235_02135	SSU_RS02075	DK237_09185	DK235_02135	DK876_02135	DK878_02200	DK875_10655	DK877_02315	A7J09_10340	A7J10_00795	A7J08_02395
371	10	hypothetical protein	ISU1606	DK235_02140	SSU_RS02080	DK237_09180	DK235_02140	DK876_02140	DK878_02205	DK875_11190	DK877_02320	A7J09_10335	A7J10_00805	A7J08_02400
372	10	sensor histidine kinase	ISU1606	DK235_02145	SSU_RS02085	DK237_09175	DK235_02145	DK876_02145	DK878_02210	DK875_11185	DK877_02325	A7J09_10330	A7J10_00810	A7J08_02405
373	10	DNA-binding response regulator	ISU1606	DK235_02150	SSU_RS02090	DK237_09170	DK235_02150	DK876_02150	DK878_02215	DK875_11180	DK877_02330	A7J09_10325	A7J10_00815	A7J08_02410
374	10	Cof-type HAD-IIB family hydrolase	ISU2812	A7J09_10320	SSU_RS02095	DK237_09165	DK235_02155	DK876_02155	DK878_02220	DK875_11175	DK877_02335	A7J09_10320	A7J10_00820	A7J08_02415
375	10	S1 RNA-binding domain-containing protein	ISU2414	DK877_02340	SSU_RS02100	DK237_09160	DK235_02160	DK876_02160	DK878_02225	DK875_11170	DK877_02340	A7J09_10315	A7J10_00825	A7J08_02420
376	10	cysteine synthase A	ISU2414	DK877_02345	SSU_RS02105	DK237_09155	DK235_02165	DK876_02165	DK878_02230	DK875_11165	DK877_02345	A7J09_10310	A7J10_00830	A7J08_02425
377	10	YigZ family protein	ISU2414	DK877_03250	SSU_RS02110	DK237_08250	DK235_02170	DK876_02170	DK878_03135	DK875_10620	DK877_03250	A7J09_10305	A7J10_01130	A7J08_02430
378	10	DNA/RNA helicase	ISU2414	DK877_03255	SSU_RS02115	DK237_08245	DK235_02175	DK876_02175	DK878_03140	DK875_10625	DK877_03255	A7J09_10300	A7J10_01135	A7J08_02435
379	10	ComF family protein	ISU1606	DK235_02180	SSU_RS02120	DK237_08240	DK235_02180	DK876_02180	DK878_03145	DK875_10630	DK877_03260	A7J09_10295	A7J10_01140	A7J08_02440
380	10	ribosome-associated translation inhibitor RaiA	ISU1606	DK235_02185	SSU_RS02125	DK237_08235	DK235_02185	DK876_02185	DK878_03150	DK875_10635	DK877_03265	A7J09_10290	A7J10_01145	A7J08_02445
381	10	23S rRNA (uracil(1939)-C(5))-methyltransferase RlmD	ISU2414	DK877_03350	SSU_RS02195	DK237_08160	DK235_02260	DK876_02260	DK878_03225	DK875_00155	DK877_03350	A7J09_10210	A7J10_01220	A7J08_02530
382	10	recombination regulator RecX	ISU2414	DK877_03355	SSU_RS02200	DK237_08155	DK235_02265	DK876_02265	DK878_03230	DK875_00160	DK877_03355	A7J09_10205	A7J10_01225	A7J08_02535
383	10	DUF402 domain-containing protein	ISU1606	DK235_02270	SSU_RS02205	DK237_08150	DK235_02270	DK876_02270	DK878_03235	DK875_00165	DK877_03360	A7J09_03370	A7J10_01230	A7J08_02540
384	10	hypothetical protein	ISU1606	DK235_02275	SSU_RS02210	DK237_08145	DK235_02275	DK876_02275	DK878_03240	DK875_00170	DK877_03365	A7J09_03375	A7J10_01235	A7J08_02545
385	10	GntR family transcriptional regulator	SRD478	A7J08_02550	SSU_RS02215	DK237_08140	DK235_02280	DK876_02280	DK878_03245	DK875_00175	DK877_03370	A7J09_03380	A7J10_01240	A7J08_02550
386	10	GntR family transcriptional regulator	ISU1606	DK235_02285	SSU_RS02220	DK237_08135	DK235_02285	DK876_02285	DK878_03250	DK875_00180	DK877_03375	A7J09_03385	A7J10_01245	A7J08_02555
387	10	beta-galactosidase	ISU2414	DK877_03380	SSU_RS02225	DK237_08130	DK235_02290	DK876_02290	DK878_03255	DK875_00185	DK877_03380	A7J09_03390	A7J10_01250	A7J08_02560
390	10	PTS system mannose/fructose/sorbose family transporter subunit IID	ISU2414	DK877_03395	SSU_RS02240	DK237_08125	DK235_02305	DK876_02305	DK878_03270	DK875_00200	DK877_03395	A7J09_03405	A7J10_01265	A7J08_02575
391	10	PTS fructose transporter subunit IIA	ISU1606	DK235_02310	SSU_RS02245	DK237_08120	DK235_02310	DK876_02310	DK878_03275	DK875_00205	DK877_03400	A7J09_03410	A7J10_01270	A7J08_02580
392	10	galactose mutarotase	ISU1606	DK235_02315	SSU_RS02250	DK237_08115	DK235_02315	DK876_02315	DK878_03280	DK875_00210	DK877_03405	A7J09_03415	A7J10_01275	A7J08_02585
393	10	DUF1912 family protein	ISU1606	DK235_02320	SSU_RS02255	DK237_08110	DK235_02320	DK876_02320	DK878_03285	DK875_00215	DK877_03410	A7J09_03420	A7J10_01280	A7J08_02590
394	10	helix-hairpin-helix domain-containing protein	ISU2414	DK877_03415	SSU_RS02260	DK237_08105	DK235_02325	DK876_02325	DK878_03290	DK875_00220	DK877_03415	A7J09_03425	A7J10_01285	A7J08_02595
395	10	glyoxalase/bleomycin resistance/extradiol dioxygenase family protein	SRD478	A7J08_02600	SSU_RS02265	DK237_08100	DK235_02330	DK876_02330	DK878_03295	DK875_00225	DK877_03420	A7J09_03430	A7J10_01295	A7J08_02600
396	10	shikimate kinase	ISU1606	DK235_02335	SSU_RS02270	DK237_08095	DK235_02335	DK876_02335	DK878_03300	DK875_00230	DK877_03425	A7J09_03435	A7J10_01300	A7J08_02605
397	10	valine--tRNA ligase	ISU1606	DK235_02340	SSU_RS02275	DK237_08080	DK235_02340	DK876_02340	DK878_03315	DK875_00245	DK877_03440	A7J09_03440	A7J10_01305	A7J08_02610
404	10	aspartate--ammonia ligase	ISU1606	DK235_02375	SSU_RS02310	DK237_08055	DK235_02375	DK876_02375	DK878_03340	DK875_00270	DK877_03465	A7J09_03500	A7J10_01345	A7J08_02665
405	10	translational GTPase TypA	ISU1606	DK235_02380	SSU_RS02315	DK237_08050	DK235_02380	DK876_02380	DK878_03345	DK875_00275	DK877_03470	A7J09_03505	A7J10_01350	A7J08_02670
406	10	DUF3165 family protein	ISU2414	DK877_03475	SSU_RS02320	DK237_08045	DK235_02385	DK876_02385	DK878_03350	DK875_00280	DK877_03475	A7J09_03510	A7J10_01355	A7J08_02675
413	10	UDP-N-acetylmuramoyl-L-alanine--D-glutamate ligase	ISU2414	DK877_03515	SSU_RS02355	DK237_08005	DK235_02425	DK876_02425	DK878_03390	DK875_08205	DK877_03515	A7J09_03560	A7J10_01365	A7J08_02680
414	10	UDP-N-acetylglucosamine--N-acetylmuramyl- (pentapeptide) pyrophosphoryl-undecaprenol N-acetylglucosamine transferase	ISU2414	DK877_03520	SSU_RS02360	DK237_08000	DK235_02430	DK876_02430	DK878_03395	DK875_08200	DK877_03520	A7J09_03565	A7J10_01370	A7J08_02685
415	10	cell division protein FtsQ	ISU2414	DK877_03525	SSU_RS02365	DK237_07995	DK235_02435	DK876_02435	DK878_03400	DK875_08195	DK877_03525	A7J09_03570	A7J10_01375	A7J08_02690
416	10	cell division protein FtsA	SRD478	A7J08_02695	SSU_RS02370	DK237_07990	DK235_02440	DK876_02440	DK878_03405	DK875_08190	DK877_03530	A7J09_03575	A7J10_01380	A7J08_02695
417	10	cell division protein FtsZ	SRD478	A7J08_02700	SSU_RS02375	DK237_07985	DK235_02445	DK876_02445	DK878_03410	DK875_08185	DK877_03535	A7J09_03580	A7J10_01385	A7J08_02700
418	10	YggS family pyridoxal phosphate-dependent enzyme	ISU1606	DK235_02450	SSU_RS02380	DK237_07980	DK235_02450	DK876_02450	DK878_03415	DK875_08180	DK877_03540	A7J09_03585	A7J10_01390	A7J08_02705
419	10	DUF552 domain-containing protein	ISU2660	DK878_03420	SSU_RS02385	DK237_07975	DK235_02455	DK876_02455	DK878_03420	DK875_08175	DK877_03545	A7J09_03590	A7J10_01395	A7J08_02710
420	10	YggT family protein	ISU2414	DK877_03550	SSU_RS02390	DK237_07970	DK235_02460	DK876_02460	DK878_03425	DK875_08170	DK877_03550	A7J09_03595	A7J10_01400	A7J08_02715
421	10	RNA-binding protein	ISU1606	DK235_02465	SSU_RS02395	DK237_07965	DK235_02465	DK876_02465	DK878_03430	DK875_08165	DK877_03555	A7J09_03600	A7J10_01405	A7J08_02720
422	10	DivIVA domain-containing protein	ISU1606	DK235_02470	SSU_RS02400	DK237_07960	DK235_02470	DK876_02470	DK878_03435	DK875_08160	DK877_03560	A7J09_03605	A7J10_01410	A7J08_02725
423	10	GNAT family N-acetyltransferase	ISU2812	A7J09_03610	SSU_RS02405	DK237_07955	DK235_02475	DK876_02475	DK878_03440	DK875_08155	DK877_03565	A7J09_03610	A7J10_01415	A7J08_02730
424	10	isoleucine--tRNA ligase	ISU2414	DK877_03570	SSU_RS02410	DK237_07950	DK235_02480	DK876_02480	DK878_03445	DK875_08150	DK877_03570	A7J09_03615	A7J10_01420	A7J08_02735
425	10	DUF1827 family protein	ISU1606	DK235_02485	SSU_RS02415	DK237_07940	DK235_02485	DK876_02485	DK878_03455	DK875_08140	DK877_03580	A7J09_03640	A7J10_01425	A7J08_02740
426	10	NUDIX domain-containing protein	ISU1606	DK235_02490	SSU_RS02420	DK237_07935	DK235_02490	DK876_02490	DK878_03460	DK875_08135	DK877_03585	A7J09_03645	A7J10_01430	A7J08_02745
427	10	ATP-dependent Clp protease ATP-binding subunit	ISU2912	A7J10_01435	SSU_RS02425	DK237_07930	DK235_02495	DK876_02495	DK878_03465	DK875_08130	DK877_03590	A7J09_03650	A7J10_01435	A7J08_02750
428	10	DUF1797 family protein	ISU1606	DK235_02500	SSU_RS02430	DK237_07925	DK235_02500	DK876_02500	DK878_03470	DK875_08125	DK877_03595	A7J09_03655	A7J10_01440	A7J08_02755
429	10	amino acid ABC transporter permease	ISU1606	DK235_02505	SSU_RS02435	DK237_07920	DK235_02505	DK876_02505	DK878_03475	DK875_08120	DK877_03600	A7J09_03660	A7J10_01445	A7J08_02760
430	10	amino acid ABC transporter ATP-binding protein	ISU1606	DK235_02510	SSU_RS02440	DK237_07915	DK235_02510	DK876_02510	DK878_03480	DK875_08115	DK877_03605	A7J09_03665	A7J10_01450	A7J08_02765
431	10	bifunctional methylenetetrahydrofolate dehydrogenase/methenyltetrahydrofolate cyclohydrolase	ISU2912	A7J10_01455	SSU_RS02445	DK237_07910	DK235_02515	DK876_02515	DK878_03485	DK875_08110	DK877_03610	A7J09_03670	A7J10_01455	A7J08_02770
437	10	MerR family transcriptional regulator	ISU2414	DK877_03645	SSU_RS02475	DK237_07870	DK235_02555	DK876_02555	DK878_03525	DK875_08070	DK877_03645	A7J09_03715	A7J10_08195	A7J08_02810
438	10	DUF3270 family protein	ISU2414	DK877_03650	SSU_RS02480	DK237_07865	DK235_02560	DK876_02560	DK878_03530	DK875_08065	DK877_03650	A7J09_03720	A7J10_08190	A7J08_02815
439	10	U32 family peptidase	ISU1606	DK235_02565	SSU_RS02485	DK237_07860	DK235_02565	DK876_02565	DK878_03535	DK875_08060	DK877_03655	A7J09_03725	A7J10_08185	A7J08_02820
440	10	collagenase-like protease	ISU2414	DK877_03660	SSU_RS02490	DK237_07855	DK235_02570	DK876_02570	DK878_03540	DK875_08055	DK877_03660	A7J09_03730	A7J10_08180	A7J08_02825
442	10	hypothetical protein	ISU2414	DK877_03670	SSU_RS02500	DK237_07845	DK235_02580	DK876_02580	DK878_03550	DK875_08045	DK877_03670	A7J09_03740	A7J10_08175	A7J08_02830
443	10	hypothetical protein	ISU1606	DK235_02585	SSU_RS02505	DK237_07840	DK235_02585	DK876_02585	DK878_03555	DK875_08040	DK877_03675	A7J09_03745	A7J10_08170	A7J08_02835
444	10	biotin transporter BioY	ISU1606	DK235_02590	SSU_RS02510	DK237_07835	DK235_02590	DK876_02590	DK878_03560	DK875_08035	DK877_03680	A7J09_03750	A7J10_08165	A7J08_02840
445	10	cyclase family protein	ISU1606	DK235_02595	SSU_RS02515	DK237_07830	DK235_02595	DK876_02595	DK878_03565	DK875_08030	DK877_03685	A7J09_03755	A7J10_08160	A7J08_02845
446	10	glutathione-disulfide reductase	ISU2414	DK877_03690	SSU_RS02520	DK237_07825	DK235_02600	DK876_02600	DK878_03570	DK875_08025	DK877_03690	A7J09_03760	A7J10_08155	A7J08_02850
447	10	efflux RND transporter periplasmic adaptor subunit	ISU1606	DK235_02605	SSU_RS02525	DK237_07815	DK235_02605	DK876_02605	DK878_03580	DK875_08015	DK877_03700	A7J09_03765	A7J10_08150	A7J08_02855
448	10	ABC transporter ATP-binding protein	ISU1606	DK235_02610	SSU_RS02530	DK237_07810	DK235_02610	DK876_02610	DK878_03585	DK875_08010	DK877_03705	A7J09_03770	A7J10_08145	A7J08_02860
449	10	permease	ISU1606	DK235_02615	SSU_RS02535	DK237_07805	DK235_02615	DK876_02615	DK878_03590	DK875_08005	DK877_03710	A7J09_03775	A7J10_08140	A7J08_02865
450	10	LLM class flavin-dependent oxidoreductase	ISU2414	DK877_03715	SSU_RS02540	DK237_07800	DK235_02620	DK876_02620	DK878_03595	DK875_08000	DK877_03715	A7J09_03780	A7J10_08135	A7J08_02870
452	10	lysine--tRNA ligase	ISU2414	DK877_03730	SSU_RS02550	DK237_07785	DK235_02630	DK876_02630	DK878_03610	DK875_07975	DK877_03730	A7J09_03785	A7J10_08130	A7J08_02880
454	10	aminoacyl-tRNA deacylase	ISU2414	DK877_03740	SSU_RS02560	DK237_07775	DK235_02640	DK876_02640	DK878_03620	DK875_07965	DK877_03740	A7J09_03795	A7J10_08120	A7J08_02890
455	10	DUF368 domain-containing protein	ISU1606	DK235_02645	SSU_RS02565	DK237_07770	DK235_02645	DK876_02645	DK878_03625	DK875_07960	DK877_03745	A7J09_03800	A7J10_08115	A7J08_02895
456	10	energy-coupled thiamine transporter ThiT	ISU2414	DK877_03750	SSU_RS02570	DK237_07765	DK235_02650	DK876_02650	DK878_03630	DK875_07955	DK877_03750	A7J09_03805	A7J10_08110	A7J08_02905
457	10	glycosyl hydrolase family 25	ISU1606	DK235_02655	SSU_RS02575	DK237_07760	DK235_02655	DK876_02655	DK878_03635	DK875_07950	DK877_03755	A7J09_03810	A7J10_08105	A7J08_02910
458	10	preprotein translocase YidC	ISU2414	DK877_03760	SSU_RS02580	DK237_07755	DK235_02660	DK876_02660	DK878_03640	DK875_07945	DK877_03760	A7J09_03815	A7J10_08100	A7J08_02915
459	10	DUF4430 domain-containing protein	ISU2812	A7J09_03820	SSU_RS02585	DK237_07750	DK235_02665	DK876_02665	DK878_03645	DK875_07940	DK877_03765	A7J09_03820	A7J10_08095	A7J08_02920
460	10	FtsW/RodA/SpoVE family cell cycle protein	ISU1606	DK235_02670	SSU_RS02590	DK237_07745	DK235_02670	DK876_02670	DK878_03650	DK875_07935	DK877_03770	A7J09_03825	A7J10_08090	A7J08_02925
461	10	phosphoenolpyruvate carboxylase	ISU1606	DK235_02675	SSU_RS02595	DK237_07740	DK235_02675	DK876_02675	DK878_03655	DK875_07930	DK877_03775	A7J09_03830	A7J10_08085	A7J08_02930
462	10	RNA polymerase sigma factor	SRD478	A7J08_02935	SSU_RS02600	DK237_07735	DK235_02680	DK876_02680	DK878_03660	DK875_07925	DK877_03780	A7J09_03835	A7J10_08080	A7J08_02935
463	10	hypothetical protein	ISU2414	DK877_03785	SSU_RS02605	DK237_07730	DK235_02685	DK876_02685	DK878_03665	DK875_07920	DK877_03785	A7J09_03840	A7J10_08075	A7J08_02940
464	10	elongation factor Tu	ISU1606	DK235_02690	SSU_RS02610	DK237_07725	DK235_02690	DK876_02690	DK878_03670	DK875_07915	DK877_03790	A7J09_03845	A7J10_08070	A7J08_02945
465	10	triose-phosphate isomerase	ISU2414	DK877_03795	SSU_RS02615	DK237_07720	DK235_02695	DK876_02695	DK878_03675	DK875_07910	DK877_03795	A7J09_03865	A7J10_08065	A7J08_02950
466	10	Cof-type HAD-IIB family hydrolase	ISU2514	DK875_07900	SSU_RS02620	DK237_07715	DK235_02700	DK876_02700	DK878_03680	DK875_07900	DK877_03800	A7J09_03870	A7J10_08060	A7J08_02955
467	10	HD domain-containing protein	ISU2414	DK877_03805	SSU_RS02625	DK237_07710	DK235_02705	DK876_02705	DK878_03685	DK875_07895	DK877_03805	A7J09_03875	A7J10_08055	A7J08_02960
468	10	sulfite exporter TauE/SafE family protein	ISU2812	A7J09_03880	SSU_RS02630	DK237_07705	DK235_02710	DK876_02710	DK878_03690	DK875_07890	DK877_03810	A7J09_03880	A7J10_08050	A7J08_02965
469	10	DUF1934 domain-containing protein	ISU1606	DK235_02715	SSU_RS02635	DK237_07700	DK235_02715	DK876_02715	DK878_03695	DK875_07885	DK877_03815	A7J09_03885	A7J10_08045	A7J08_02970
471	10	adenosine deaminase	ISU2414	DK877_04830	SSU_RS02645	DK237_06690	DK235_02725	DK876_02725	DK878_04710	DK875_06845	DK877_04830	A7J09_05560	A7J10_03435	A7J08_06615
472	10	ABC transporter permease	ISU2414	DK877_04835	SSU_RS02650	DK237_06685	DK235_02730	DK876_02730	DK878_04715	DK875_06840	DK877_04835	A7J09_05565	A7J10_03440	A7J08_06610
473	10	ABC transporter ATP-binding protein	ISU2414	DK877_04840	SSU_RS02655	DK237_06680	DK235_02735	DK876_02735	DK878_04720	DK875_06835	DK877_04840	A7J09_05570	A7J10_03445	A7J08_06605
474	10	GntR family transcriptional regulator	ISU2414	DK877_04845	SSU_RS02660	DK237_06675	DK235_02740	DK876_02740	DK878_04725	DK875_06830	DK877_04845	A7J09_05575	A7J10_03450	A7J08_06600
475	10	DNA polymerase III subunit alpha	ISU2514	DK875_06825	SSU_RS02665	DK237_06670	DK235_02745	DK876_02745	DK878_04730	DK875_06825	DK877_04850	A7J09_05580	A7J10_03455	A7J08_06595
476	10	6-phosphofructokinase	ISU2414	DK877_04855	SSU_RS02670	DK237_06665	DK235_02750	DK876_02750	DK878_04735	DK875_06820	DK877_04855	A7J09_05585	A7J10_03460	A7J08_06590
477	10	pyruvate kinase	ISU1606	DK235_02755	SSU_RS02675	DK237_06660	DK235_02755	DK876_02755	DK878_04740	DK875_06815	DK877_04860	A7J09_05590	A7J10_03465	A7J08_06585
478	10	YSIRK-type signal peptide-containing protein	ISU2514	DK875_06810	SSU_RS02680	DK237_06655	DK235_02760	DK876_02760	DK878_04745	DK875_06810	DK877_04865	A7J09_05595	A7J10_03470	A7J08_06580
479	10	FAD-binding oxidoreductase	ISU2414	DK877_04880	SSU_RS02685	DK237_06640	DK235_02765	DK876_02765	DK878_04760	DK875_06795	DK877_04880	A7J09_05600	A7J10_03475	A7J08_06575
480	10	esterase	ISU2414	DK877_04885	SSU_RS02690	DK237_06635	DK235_02770	DK876_02770	DK878_04765	DK875_06790	DK877_04885	A7J09_05605	A7J10_03480	A7J08_06570
481	10	signal peptidase I	ISU1606	DK235_02775	SSU_RS02695	DK237_06630	DK235_02775	DK876_02775	DK878_04770	DK875_06785	DK877_04890	A7J09_05610	A7J10_03485	A7J08_06565
482	10	glutamine--fructose-6-phosphate transaminase (isomerizing)	SRD478	A7J08_06560	SSU_RS02700	DK237_06620	DK235_02780	DK876_02780	DK878_04780	DK875_06590	DK877_04900	A7J09_05615	A7J10_03490	A7J08_06560
483	10	amino acid ABC transporter permease	ISU1606	DK235_02785	SSU_RS02705	DK237_06615	DK235_02785	DK876_02785	DK878_04785	DK875_06585	DK877_04905	A7J09_05640	A7J10_03515	A7J08_06550
484	10	amino acid ABC transporter ATP-binding protein	ISU2414	DK877_04910	SSU_RS02710	DK237_06610	DK235_02790	DK876_02790	DK878_04790	DK875_06580	DK877_04910	A7J09_05645	A7J10_03520	A7J08_06545
485	10	glutamine ABC transporter substrate-binding protein	ISU2414	DK877_04915	SSU_RS02715	DK237_06605	DK235_02795	DK876_02795	DK878_04795	DK875_06575	DK877_04915	A7J09_05650	A7J10_03525	A7J08_06540
486	10	MBL fold metallo-hydrolase	ISU2414	DK877_02500	SSU_RS02720	DK237_09000	DK235_02805	DK876_02805	DK878_02385	DK875_09260	DK877_02500	A7J09_10165	A7J10_02115	A7J08_06530
487	10	bifunctional DnaQ family exonuclease/ATP-dependent helicase	ISU2660	DK878_02390	SSU_RS02725	DK237_08995	DK235_02810	DK876_02810	DK878_02390	DK875_09255	DK877_02505	A7J09_10160	A7J10_02120	A7J08_06525
488	10	glutamate 5-kinase	ISU1606	DK235_02815	SSU_RS02730	DK237_08990	DK235_02815	DK876_02815	DK878_02395	DK875_09250	DK877_02510	A7J09_10155	A7J10_02125	A7J08_06515
489	10	glutamate-5-semialdehyde dehydrogenase	ISU2414	DK877_02515	SSU_RS02735	DK237_08985	DK235_02820	DK876_02820	DK878_02400	DK875_09245	DK877_02515	A7J09_10150	A7J10_02130	A7J08_06510
490	10	pyrroline-5-carboxylate reductase	ISU1606	DK235_02825	SSU_RS02740	DK237_08980	DK235_02825	DK876_02825	DK878_02405	DK875_09240	DK877_02520	A7J09_10145	A7J10_02135	A7J08_06505
491	10	TetR/AcrR family transcriptional regulator	ISU1606	DK235_02830	SSU_RS02745	DK237_08975	DK235_02830	DK876_02830	DK878_02410	DK875_09235	DK877_02525	A7J09_10130	A7J10_02140	A7J08_06500
492	10	DegV domain-containing protein	ISU1606	DK235_02835	SSU_RS02750	DK237_08970	DK235_02835	DK876_02835	DK878_02415	DK875_09230	DK877_02530	A7J09_10125	A7J10_02145	A7J08_06495
493	10	PLP-dependent aminotransferase family protein	ISU2414	DK877_02535	SSU_RS02755	DK237_08965	DK235_02840	DK876_02840	DK878_02420	DK875_09225	DK877_02535	A7J09_10115	A7J10_02150	A7J08_06490
494	10	peroxide stress protein YaaA	ISU1606	DK235_02845	SSU_RS02760	DK237_08960	DK235_02845	DK876_02845	DK878_02425	DK875_09220	DK877_02540	A7J09_10110	A7J10_02155	A7J08_06485
495	10	LytR family transcriptional regulator	ISU1606	DK235_02850	SSU_RS02765	DK237_08955	DK235_02850	DK876_02850	DK878_02430	DK875_09215	DK877_02545	A7J09_10105	A7J10_02160	A7J08_06480
496	10	capsular biosynthesis protein CpsC	ISU1606	DK235_02855	SSU_RS02770	DK237_08950	DK235_02855	DK876_02855	DK878_02435	DK875_09210	DK877_02550	A7J09_10100	A7J10_02165	A7J08_06475
497	10	tyrosine protein kinase	ISU1606	DK235_02860	SSU_RS02775	DK237_08945	DK235_02860	DK876_02860	DK878_02440	DK875_09205	DK877_02555	A7J09_10095	A7J10_02170	A7J08_06470
498	10	tyrosine protein phosphatase	ISU2414	DK877_02560	SSU_RS02780	DK237_08940	DK235_02865	DK876_02865	DK878_02445	DK875_09200	DK877_02560	A7J09_10090	A7J10_02175	A7J08_06465
499	10	sugar transferase	ISU2414	DK877_02565	SSU_RS02785	DK237_08935	DK235_02870	DK876_02870	DK878_02450	DK875_09195	DK877_02565	A7J09_10075	A7J10_02190	A7J08_06455
525	10	3-phosphoshikimate 1-carboxyvinyltransferase	ISU1606	DK235_03020	SSU_RS02940	DK237_08795	DK235_03020	DK876_03020	DK878_02590	DK875_03590	DK877_02705	A7J09_09945	A7J10_06100	A7J08_06380
526	10	shikimate kinase	ISU2414	DK877_02710	SSU_RS02945	DK237_08790	DK235_03025	DK876_03025	DK878_02595	DK875_03595	DK877_02710	A7J09_09940	A7J10_06095	A7J08_06375
527	10	prephenate dehydratase	ISU1606	DK235_03030	SSU_RS02950	DK237_08785	DK235_03030	DK876_03030	DK878_02600	DK875_03600	DK877_02715	A7J09_09935	A7J10_06090	A7J08_06370
528	10	LytR family transcriptional regulator	ISU1606	DK235_03035	SSU_RS02955	DK237_08780	DK235_03035	DK876_03035	DK878_02605	DK875_03605	DK877_02720	A7J09_09930	A7J10_06085	A7J08_06365
529	10	23S rRNA (uracil(1939)-C(5))-methyltransferase RlmD	ISU2414	DK877_02725	SSU_RS02960	DK237_08775	DK235_03040	DK876_03040	DK878_02610	DK875_03610	DK877_02725	A7J09_09925	A7J10_06080	A7J08_06360
530	10	UDP-galactopyranose mutase	ISU2414	DK877_02735	SSU_RS02965	DK237_08765	DK235_03050	DK876_03410	DK878_02620	DK875_03620	DK877_02735	A7J09_09915	A7J10_02300	A7J08_06280
531	10	NAD(P)H-dependent oxidoreductase	ISU1606	DK235_03055	SSU_RS02970	DK237_08760	DK235_03055	DK876_03415	DK878_02625	DK875_03630	DK877_02740	A7J09_09910	A7J10_02305	A7J08_06275
532	10	MarR family transcriptional regulator	ISU1606	DK235_03060	SSU_RS02975	DK237_08755	DK235_03060	DK876_03420	DK878_02630	DK875_03635	DK877_02745	A7J09_09905	A7J10_02310	A7J08_06270
534	10	peptidase	ISU2414	DK877_02750	SSU_RS02990	DK237_08750	DK235_03070	DK876_03430	DK878_02635	DK875_03640	DK877_02750	A7J09_09900	A7J10_02315	A7J08_06265
535	10	aspartate aminotransferase	SRD478	A7J08_06260	SSU_RS02995	DK237_08745	DK235_03075	DK876_03435	DK878_02640	DK875_03645	DK877_02755	A7J09_09895	A7J10_02320	A7J08_06260
536	10	asparagine--tRNA ligase	ISU2912	A7J10_02325	SSU_RS03000	DK237_08740	DK235_03080	DK876_03440	DK878_02645	DK875_03650	DK877_02760	A7J09_09890	A7J10_02325	A7J08_06255
542	10	RidA family protein	ISU1606	DK235_03110	SSU_RS03020	DK237_08710	DK235_03110	DK876_03470	DK878_02675	DK875_03680	DK877_02790	A7J09_09870	A7J10_02335	A7J08_06240
543	10	RNase adapter RapZ	ISU2414	DK877_02795	SSU_RS03025	DK237_08705	DK235_03115	DK876_03475	DK878_02680	DK875_03685	DK877_02795	A7J09_09865	A7J10_02340	A7J08_06235
544	10	YvcK family protein	ISU1606	DK235_03120	SSU_RS03030	DK237_08700	DK235_03120	DK876_03480	DK878_02685	DK875_03690	DK877_02800	A7J09_09860	A7J10_02345	A7J08_06230
545	10	DNA-binding protein WhiA	ISU1606	DK235_03125	SSU_RS03035	DK237_08695	DK235_03125	DK876_03485	DK878_02690	DK875_03695	DK877_02805	A7J09_09855	A7J10_02350	A7J08_06225
546	10	Crp/Fnr family transcriptional regulator	ISU2414	DK877_02810	SSU_RS03040	DK237_08690	DK235_03130	DK876_03490	DK878_02695	DK875_03705	DK877_02810	A7J09_09845	A7J10_02355	A7J08_06220
547	10	arginine deiminase	ISU2414	DK877_02815	SSU_RS03045	DK237_08685	DK235_03135	DK876_03495	DK878_02700	DK875_03710	DK877_02815	A7J09_09840	A7J10_02360	A7J08_06215
548	10	GNAT family N-acetyltransferase	ISU2812	A7J09_09835	SSU_RS03050	DK237_08680	DK235_03140	DK876_03500	DK878_02705	DK875_03715	DK877_02820	A7J09_09835	A7J10_02365	A7J08_06210
[truncated: 969 more rows]

## Sheet: accessory
Supplemental Table 1. Pan-genome analysis was performed using Pan-genome ortholog clustering tool (PanOCT).
[truncated: 2,522 more rows]

## Sheet: unique
Supplemental Table 1. Pan-genome analysis was performed using Pan-genome ortholog clustering tool (PanOCT).
[truncated: 1,476 more rows]

[truncated: 2 more sheets: highly virulent isolates, nonvirulent isolates]
