# Supplementary material for: Comparative Virulence and Genomic Analysis of Streptococcus suis Isolates
Source: Front Microbiol. 2021 Jan 26;11:620843. doi: 10.3389/fmicb.2020.620843 (PMC7870872; doi:10.3389/fmicb.2020.620843)
Supplement: Supplementary file 4 [file Table_2.XLSX]

## Sheet: Predicted Genomic Islands (GI) 
Supplemental Table 2. Summary of MGEs identified in the S. suis genomes: Predicted genomic islands (Sheet 1), ISEscan results (Sheet 2), or PHASTER results (Sheet 3).
ISU2614					ISU1606					ISU2714						ISU2660					ISU2514					ISU2414					ISU2812					ISU2912						SRD478
Island number	Start Island	End Island	Size		Island number	Start Island	End Island	Size		Island number	Start Island	End Island	Size	Predicted with		Island number	Start Island	End Island	Size		Island number	Start Island	End Island	Size		Island number	Start Island	End Island	Size		Island number	Start Island	End Island	Size		Island number	Start Island	End Island	Size	Predicted with		Island number	Start Island	End Island	Size
1	16137	26592	10455		1	16623	24910	8287		1	16624	24911	8287	Multiple		1	16137	26592	10455		1	37367	41974	4607		1	70349	97968	27619		1	80148	100608	20460		1	17398	30091	12693	Multiple		1	43494	48885	5391
2	70349	97968	27619		2	39924	44870	4946		2	39925	44871	4946	Multiple		2	70350	121194	50844		2	63669	93133	29464		2	89277	104055	14778		2	109019	116112	7093		2	19064	27694	8630	Multiple		2	74942	102971	28029
3	89277	104055	14778		3	69570	96696	27126		3	69571	96786	27215	Multiple		3	89278	97999	8721		3	84020	93133	9113		3	197449	211484	14035		3	174004	193983	19979		3	128386	149517	21131	Multiple		3	94951	102971	8020
4	195823	208808	12985		4	87333	101929	14596		4	87421	102019	14598	Multiple		4	189770	202755	12985		4	331580	344773	13193		4	226615	274762	48147		4	216370	220628	4258		4	132916	142607	9691	Multiple		4	110624	116474	5850
5	249829	258455	8626		5	195515	209086	13571		5	195606	209177	13571	Multiple		5	245572	254199	8627		5	334263	339549	5286		5	249844	255167	5323		5	223511	233451	9940		5	168250	180462	12212	Multiple		5	110959	143802	32843
6	270354	286824	16470		6	299311	304334	5023		6	299402	304425	5023	Multiple		6	302445	308463	6018		6	653029	661385	8356		6	254787	259836	5049		6	357094	365626	8532		6	190271	193571	3300	Multiple		6	156023	171534	15511
7	693301	723007	29706		7	440244	445756	5512		7	440334	445846	5512	Multiple		7	367489	371816	4327		7	688096	692424	4328		7	255756	260323	4567		7	692507	697988	5481		7	236372	242545	6173	Multiple		7	225908	229933	4025
8	696976	711293	14317		8	579704	584060	4356		8	579827	584183	4356	Multiple		8	611499	616106	4607		8	783770	789531	5761		8	286661	303131	16470		8	894034	898165	4131		8	327690	332870	5180	Multiple		8	279309	298172	18863
9	716796	722141	5345		9	744453	749016	4563		9	590143	613200	23057	Multiple		9	625509	630496	4987		9	967099	975608	8509		9	322403	328421	6018		9	1009664	1022118	12454		9	358306	376834	18528	Multiple		9	290369	299294	8925
10	766079	774435	8356		10	833836	846127	12291		10	622595	630711	8116	Multiple		10	810144	823110	12966		10	984648	995599	10951		10	388499	392826	4327		10	1063047	1076978	13931		10	422038	432773	10735	Multiple		10	320109	324309	4200
11	959499	976072	16573		11	873160	886145	12985		11	642057	658579	16522	Multiple		11	815645	822040	6395		11	1075173	1095162	19989		11	633578	638185	4607		11	1100932	1118641	17709		11	502933	511951	9018	Multiple		11	355649	361665	6016
12	960721	976072	15351		12	897812	909277	11465		12	812893	817456	4563	Multiple		12	861861	869730	7869		12	1090732	1095162	4430		12	647588	652575	4987		12	1151361	1156534	5173		12	512781	521628	8847	Multiple		12	494579	502441	7862
13	989510	997115	7605		13	900832	905197	4365		13	902176	914467	12291	Multiple		13	990926	1002080	11154		13	1302931	1322595	19664		11	830970	843936	12966		13	1172749	1176981	4232		13	587363	628713	41350	Multiple		13	532416	537469	5053
14	1007019	1031746	24727		14	904406	931741	27335		14	904546	909184	4638	Multiple		14	990973	997357	6384		14	1307462	1329417	21955		14	836471	842866	6395		14	1177070	1189349	12279		14	612493	616728	4235	Multiple		14	720988	728539	7551
15	1311578	1319447	7869		15	1109160	1121549	12389		15	1110958	1123347	12389	Multiple		15	1042579	1058254	15675		15	1372174	1380043	7869		15	882687	890556	7869		15	1241965	1247938	5973		15	649223	668172	18949	Multiple		15	934547	938826	4279
16	1358198	1371401	13203		16	1198301	1205851	7550		16	1200099	1207649	7550	Multiple		16	1044353	1065870	21517		16	1439032	1451350	12318		16	1212053	1220169	8116		16	1252524	1257063	4539		16	776324	782424	6100	Multiple		16	1114530	1119145	4615
17	1359268	1363311	4043		17	1428224	1441856	13632		17	1762841	1767254	4413	Multiple		17	1068895	1073834	4939		17	1466212	1476797	10585		17	1225975	1232645	6670		17	1259299	1274217	14918		17	786525	790636	4111	Multiple		17	1275646	1286371	10725
18	1359816	1367979	8163		18	1431470	1439682	8212		18	1982115	1988218	6103	Multiple		18	1077434	1088380	10946		18	1877544	1891716	14172		18	1247003	1252892	5889		18	1313025	1322090	9065		18	851849	860952	9103	Multiple		18	1282694	1290795	8101
19	1549460	1554447	4987		19	1772951	1777364	4413								19	1428335	1440807	12472		19	1955824	1968809	12985		19	1258684	1264589	5905		19	1318321	1328801	10480		19	872010	880646	8636	Multiple		19	1475158	1480170	5012
20	1563850	1568457	4607		20	1992225	1998328	6103								20	1438051	1443622	5571		20	2126242	2133981	7739		20	1265456	1271828	6372		20	1352618	1360885	8267		20	881111	885974	4863	Multiple		20	1553016	1558187	5171
21	1742911	1748415	5504													21	1469900	1478256	8356		21	2135166	2148776	13610		21	1288442	1294259	5817		21	1366356	1373475	7119		21	1011057	1015326	4269	Multiple		21	1745068	1755421	10353
22	1754295	1759957	5662													22	1946689	1959087	12398		22	2137160	2149682	12522		22	1441542	1454014	12472		22	1620730	1628283	7553		22	1061048	1073187	12139	Multiple		22	1842532	1851528	8996
23	1943567	1958890	15323													23	1971020	1982322	11302		23	2156665	2163598	6933		23	1448659	1455058	6399		23	1713200	1717412	4212		23	1130281	1141257	10976	Multiple		23	1852905	1857114	4209
24	1955808	1960064	4256													24	1983261	1987517	4256		24	2162309	2167349	5040		24	1483107	1491463	8356		24	1724745	1731637	6892		24	1130281	1167074	36793	Multiple		24	1888513	1893970	5457
25	1962126	1969186	7060													25	2162828	2166974	4146		25	2216893	2228441	11548		25	1894700	1899229	4529		25	1726279	1737408	11129		25	1151837	1165933	14096	Multiple		25	2027391	2036719	9328
26	2006367	2014528	8161																		26	2221582	2229587	8005		26	1894749	1905362	10613		26	1975255	1979917	4662		26	1232029	1238347	6318	Multiple		26	2027910	2034388	6478
27	2137356	2143282	5926																							27	1900415	1905063	4648		27	2025874	2031081	5207		27	1472998	1479890	6892	Multiple		27	2042887	2057779	14892
																										28	1907427	1914935	7508		28	2030407	2046337	15930		28	1536669	1557113	20444	Multiple		28	2053113	2063252	10139
																										29	1909218	1914935	5717		29	2037777	2046951	9174		29	1554106	1560236	6130	Multiple
																										30	2000731	2016054	15323		30	2155464	2168449	12985		30	1564735	1571627	6892	Multiple
																										31	2012972	2017228	4256		31	2181127	2194861	13734		31	1566000	1570598	4598	Multiple
																										32	2019278	2026338	7060		32	2213521	2227326	13805		32	1619536	1625355	5819	Multiple
																										33	2060020	2068660	8640		33	2295738	2330581	34843		33	1736903	1772854	35951	Multiple
																										34	2190590	2199704	9114		34	2301742	2311046	9304		34	1795140	1843552	48412	Multiple
																										35	2202884	2207030	4146		35	2313837	2334156	20319		35	1822291	1827257	4966	Multiple
																															36	2342805	2348669	5864		36	1850815	1857763	6948	Multiple
																															37	2372841	2436818	63977		37	1850922	1862664	11742	Multiple
																															38	2375579	2381532	5953		38	1861810	1865842	4032	Multiple
																															39	2379435	2385373	5938		39	1898863	1903001	4138	Multiple
																															40	2385423	2391403	5980		40	2037205	2043750	6545	Multiple
																															41	2391925	2396699	4774		41	2063694	2101531	37837	Multiple
																															42	2396854	2401170	4316		42	2068691	2082083	13392	Multiple
																															43	2401268	2408461	7193		43	2071238	2079015	7777	Multiple
																															44	2417329	2428929	11600		44	2114447	2142480	28033	Multiple
																															45	2540002	2545386	5384		45	2185493	2222129	36636	Multiple
																															46	2542107	2546133	4026		46	2192798	2203145	10347	Multiple
																																				47	2471559	2477073	5514	Multiple
																																				48	2623818	2629927	6109	Multiple
																																				49	2714400	2720260	5860	Multiple

## Sheet: ISEscan results
P1/7							ISU2614							ISU1606							ISU2714							ISU2660							ISU2514							ISU2414							ISU2812
# seqid	family	nIS	%Genome	bps4IS	dnaLen		# seqid	family	nIS	%Genome	bps4IS	dnaLen		# seqid	family	nIS	%Genome	bps4IS	dnaLen		# seqid	family	nIS	%Genome	bps4IS	dnaLen		# seqid	family	nIS	%Genome	bps4IS	dnaLen		# seqid	family	nIS	%Genome	bps4IS	dnaLen		# seqid	family	nIS	%Genome	bps4IS	dnaLen		# seqid
AM946016.1	IS110	9	0.65	13013	2007491		CP031377	IS110	24	1.71	36990	2163384		CP030017	IS110	9	0.63	13010	2073988		CP030022	IS110	9	0.63	13013	2063877		CP031379	IS110	26	1.84	40209	2182487		CP030020	IS110	41	2.87	64467	2248415		CP030023	IS110	28	1.97	43738	2222543		CP030015
AM946016.1	IS200/IS605	5	0.13	2572	2007491		CP031377	IS200/IS605	3	0.09	1843	2163384		CP030017	IS200/IS605	5	0.12	2572	2073988		CP030022	IS200/IS605	5	0.12	2572	2063877		CP031379	IS1182	2	0.11	2427	2182487		CP030020	IS200/IS605	3	0.08	1837	2248415		CP030023	IS200/IS605	3	0.09	1974	2222543		CP030015
AM946016.1	IS21	2	0.25	4919	2007491		CP031377	IS21	3	0.3	6566	2163384		CP030017	IS21	2	0.24	4919	2073988		CP030022	IS21	2	0.24	4920	2063877		CP031379	IS200/IS605	4	0.12	2699	2182487		CP030020	IS21	2	0.22	4920	2248415		CP030023	IS21	4	0.45	9916	2222543		CP030015
AM946016.1	IS30	4	0.31	6140	2007491		CP031377	IS3	2	0.13	2880	2163384		CP030017	IS30	4	0.3	6140	2073988		CP030022	IS30	4	0.3	6140	2063877		CP031379	IS21	3	0.3	6566	2182487		CP030020	IS3	4	0.26	5764	2248415		CP030023	IS3	2	0.27	6036	2222543		CP030015
AM946016.1	IS5	3	0.1	2062	2007491		CP031377	IS30	1	0.03	696	2163384		CP030017	IS5	3	0.1	2062	2073988		CP030022	IS5	3	0.1	2062	2063877		CP031379	IS3	4	0.26	5760	2182487		CP030020	IS30	1	0.08	1896	2248415		CP030023	IS30	8	0.36	8034	2222543		CP030015
AM946016.1	IS630	4	0.18	3600	2007491		CP031377	IS5	3	0.1	2087	2163384		CP030017	IS630	4	0.17	3600	2073988		CP030022	IS630	4	0.17	3600	2063877		CP031379	IS30	1	0.03	696	2182487		CP030020	IS5	6	0.22	5047	2248415		CP030023	IS4	1	0.07	1636	2222543		CP030015
AM946016.1	IS66	1	0.13	2660	2007491		CP031377	IS630	4	0.17	3601	2163384		CP030017	IS66	1	0.13	2660	2073988		CP030022	IS66	1	0.13	2660	2063877		CP031379	IS5	3	0.07	1565	2182487		CP030020	IS630	4	0.16	3600	2248415		CP030023	IS5	3	0.07	1565	2222543		CP030015
AM946016.1	ISAS1	1	0.07	1319	2007491		CP031377	IS982	4	0.17	3745	2163384		CP030017	ISAS1	1	0.06	1319	2073988		CP030022	ISAS1	1	0.06	1319	2063877		CP031379	IS630	5	0.21	4500	2182487		CP030020	IS66	3	0.26	5790	2248415		CP030023	IS630	3	0.12	2701	2222543		CP030015
AM946016.1	ISL3	1	0.09	1838	2007491		CP031377	ISAS1	1	0.06	1319	2163384		CP030017	ISL3	1	0.09	1838	2073988		CP030022	ISL3	1	0.05	1095	2063877		CP031379	IS66	1	0.02	475	2182487		CP030020	IS982	5	0.23	5082	2248415		CP030023	IS66	1	0.02	475	2222543		CP030015
dataset_162016.dat	total	30	1.9	38123	2007491		CP031377	ISL3	5	0.32	6879	2163384		dataset_161938.dat	total	30	1.84	38120	2073988		dataset_161943.dat	total	30	1.81	37381	2063877		CP031379	IS982	4	0.17	3745	2182487		CP030020	ISAS1	1	0.06	1319	2248415		CP030023	IS982	4	0.17	3820	2222543		CP030015
							dataset_161941.dat	total	50	3.08	66606	2163384																CP031379	ISAS1	1	0.06	1319	2182487		CP030020	ISL3	13	0.81	18173	2248415		CP030023	ISAS1	1	0.06	1319	2222543		CP030015
																												CP031379	ISL3	6	0.38	8281	2182487		dataset_161940.dat	total	83	5.24	117895	2248415		CP030023	ISL3	6	0.37	8163	2222543		CP030015
																												dataset_161942.dat	total	60	3.58	78242	2182487									dataset_161939.dat	total	64	4.02	89377	2222543		dataset_161944.dat
[truncated: 17 more columns]

## Sheet: PHASTER results
Region	length									Locus									Status									#CDS									GC content									most similar phage
	ISU1606	ISU2414	ISU2514	ISU2614	ISU2660	ISU2714	ISU2812	ISU2912	SRD478	ISU1606	ISU2414	ISU2514	ISU2614	ISU2660	ISU2714	ISU2812	ISU2912	SRD478	ISU1606	ISU2414	ISU2514	ISU2614	ISU2660	ISU2714	ISU2812	ISU2912	SRD478	ISU1606	ISU2414	ISU2514	ISU2614	ISU2660	ISU2714	ISU2812	ISU2912	SRD478	ISU1606	ISU2414	ISU2514	ISU2614	ISU2660	ISU2714	ISU2812	ISU2912	SRD478	ISU1606	ISU2414	ISU2514	ISU2614
1	18.2 Kb	37.6 Kb	41.7 Kb	41.1 Kb	37.6 Kb	18.2 Kb	53.1 Kb	43 Kb	16.3 Kb	562081-580311	429080-466744	1435050-1476790	684703-725894	408070-445755	562204-580434	2301378-2354519	164415-207484	585583-601969	Questionable	incomplete	Questionable	incomplete	incomplete	Questionable	Questionable	incomplete	incomplete	11	32	67	66	32	11	55	66	9	0.3803	0.4138	0.4117	0.4112	0.4139	0.3803	0.4076	0.4135	0.3942	Escher RCS47/Stx2c (2)	Strept SMP (7)	Strept 315.3 (23)	Strept phiARI0462 (13)
2	7.4 Kb	14.5 Kb	52.5 Kb	26.3 Kb	14.5 Kb	7.4 Kb	⎯	30.9 Kb	14.6 Kb	1415837-1423316	829615-844154	2120246-2172780	789671-815999	808789-823328	1417636-1425115	⎯	316056-347045	2023417-2038105	Incomplete	incomplete	incomplete	Questionable	incomplete	incomplete	⎯	incomplete	incomplete	10	27	65	30	27	10	⎯	27	18	0.407	0.3807	0.4066	0.4285	0.3807	0.4071	⎯	0.4021	0.4002	Strept 20617 (4)	Strept 20617 (4)	Strept phiARI0462 (11)	Strept 315.3 (12)
3	⎯	40.5 Kb	29.9 Kb	15.8 Kb	26.3 Kb	⎯	⎯	8.9 Kb	⎯	⎯	1230839-1271402	2205645-2235642	1356668-1372519	1428335-1454664	⎯	⎯	432867-441801	⎯	⎯	incomplete	incomplete	incomplete	Questionable	⎯	⎯	incomplete	⎯	⎯	21	22	27	29	⎯	⎯	9	⎯	⎯	0.3592	0.4066	0.3823	0.4284	⎯	⎯	0.3776	⎯	⎯	Entero phiFL3A (1)	Lactoc bIL311 (5)	Strept 20617 (4)
4	⎯	26.3 Kb	⎯	37.6 Kb	31.2 Kb	⎯	⎯	49.5 Kb	⎯	⎯	1441542-1467871	⎯	1732914-1770599	2138507-2169713	⎯	⎯	490566-540145	⎯	⎯	questionable	⎯	incomplete	incomplete	⎯	⎯	intact	⎯	⎯	30	⎯	32	23	⎯	⎯	80	⎯	⎯	0.4285	⎯	0.4133	0.4021	⎯	⎯	0.4167	⎯	⎯	Strept 315.3 (12)	⎯	Strept SMP (7)
5	⎯	17.8 Kb	⎯	13.3 Kb	⎯	⎯	⎯	42.3 Kb	⎯	⎯	2191955-2209769	⎯	2001490-2014829	⎯	⎯	⎯	761198-803565	⎯	⎯	incomplete	⎯	incomplete	⎯	⎯	⎯	Questionable	⎯	⎯	22	⎯	22	⎯	⎯	⎯	69	⎯	⎯	0.3934	⎯	0.4263	⎯	⎯	⎯	0.4123	⎯	⎯	Strept 315.2 (3)	⎯	Lactoc bIL311 (3)
6	⎯	⎯	⎯	⎯	⎯	⎯	⎯	57.7 Kb	⎯	⎯	⎯	⎯	⎯	⎯	⎯	⎯	1522677-1580400	⎯	⎯	⎯	⎯	⎯	⎯	⎯	⎯	intact	⎯	⎯	⎯	⎯	⎯	⎯	⎯	⎯	70	⎯	⎯	⎯	⎯	⎯	⎯	⎯	⎯	0.408	⎯	⎯	⎯	⎯	⎯
7	⎯	⎯	⎯	⎯	⎯	⎯	⎯	33.5 Kb	⎯	⎯	⎯	⎯	⎯	⎯	⎯	⎯	2133068-2166596	⎯	⎯	⎯	⎯	⎯	⎯	⎯	⎯	incomplete	⎯	⎯	⎯	⎯	⎯	⎯	⎯	⎯	17	⎯	⎯	⎯	⎯	⎯	⎯	⎯	⎯	0.4007	⎯	⎯	⎯	⎯	⎯
8	⎯	⎯	⎯	⎯	⎯	⎯	⎯	32.1 Kb	⎯	⎯	⎯	⎯	⎯	⎯	⎯	⎯	2361356-2393553	⎯	⎯	⎯	⎯	⎯	⎯	⎯	⎯	incomplete	⎯	⎯	⎯	⎯	⎯	⎯	⎯	⎯	22	⎯	⎯	⎯	⎯	⎯	⎯	⎯	⎯	0.4038	⎯	⎯	⎯	⎯	⎯
9	⎯	⎯	⎯	⎯	⎯	⎯	⎯	18 Kb	⎯	⎯	⎯	⎯	⎯	⎯	⎯	⎯	2681449-2699540	⎯	⎯	⎯	⎯	⎯	⎯	⎯	⎯	incomplete	⎯	⎯	⎯	⎯	⎯	⎯	⎯	⎯	19	⎯	⎯	⎯	⎯	⎯	⎯	⎯	⎯	0.3864	⎯	⎯	⎯	⎯	⎯
10	⎯	⎯	⎯	⎯	⎯	⎯	⎯	⎯	⎯	⎯	⎯	⎯	⎯	⎯	⎯	⎯	⎯	⎯	⎯	⎯	⎯	⎯	⎯	⎯	⎯	⎯	⎯	⎯	⎯	⎯	⎯	⎯	⎯	⎯	⎯	⎯	⎯	⎯	⎯	⎯	⎯	⎯	⎯	⎯	⎯	⎯	⎯	⎯	⎯
[truncated: 14 more columns]
