# Supplementary material for: Comparative Virulence and Genomic Analysis of Streptococcus suis Isolates
Source: Front Microbiol. 2021 Jan 26;11:620843. doi: 10.3389/fmicb.2020.620843 (PMC7870872; doi:10.3389/fmicb.2020.620843)
Supplement: Supplementary file 5 [file Table_3.xlsx]

## Sheet: Sheet1
Supplemental Table 3. Phenotypic and genotypic AMR elements
						Beta-lactam/ Penicillin					Tetracyclines						Macrolide/ Lincosamide/ Streptogramin										Aminoglycosides								Phenicol			Fluoroquinolones					Sulfonamides					Cephalosporins
Isolate	Genome Accession Number	State/ Origin	Year/ Date	Serotype	MLST	Beta-lactam Resistance Genes	Ampicillin MIC	Ampicillin INT	Penicillin MIC	Penicillin INT	Tetracycline Resistance Genes	Locus Tag	Chlorteracycline MIC	Chlorteracycline INT	Oxytetracyline MIC	Oxytetracyline INT	Macrolide/ Lincosamide/ Streptogramin Resistance Genes	Locus Tag	Clindamycin MIC	Clindamycin INT	Tilmicosin MIC	Tilmicosin INT	Tulathromycin MIC	Tulathromycin INT	Tylosin MIC	Tylosin INT	Aminoglycoside Resistance Genes	Locus Tag	Gentamicin MIC	Gentamicin INT	Neomycin MIC	Neomycin INT	Spectinomycin MIC	Spectinomycin INT	Phenicol Resistance Genes	Florfenicol MIC	Florfenicol INT	Fluoroquinolone Resistance Genes	Danofloxacin MIC	Danofloxacin INT	Enrofloxacin MIC	Enrofloxacin INT	Sulfonamide Resistance Genes	Sulphadimethoxine MIC	Sulphadimethoxine INT	Trimethoprim/ Sulpha MIC	Trimethoprim/ Sulpha INT	Cephalosporin Resistance Genes	Ceftiofur MIC
P 1/7	AM946016	England		2	1	none found	<=0.2500	Susceptible	<=0.1200	Susceptible	none found		<=0.5000	Susceptible	<=0.5000	Susceptible	none found		<=0.2500	Susceptible	8	Susceptible	<=1.0000	No Interpretation	1	No Interpretation	none found		8	Intermediate	32	Resistant	16	No Interpretation	none found	2	Susceptible	none found	1	No Interpretation	0.5	Susceptible	none found	>256.0000	Resistant	<=2.0000	Susceptible	none found	<=0.2500
ISU2614	CP031377	IA	2014	2	28	none found	<=0.2500	Susceptible	<=0.1200	Susceptible	tetO	DK237_05285	>8.0000	Resistant	>8.0000	Resistant	ermB	DK237_05150	>16.0000	Resistant	>64.0000	Resistant	>64.0000	No Interpretation	>32.0000	No Interpretation	none found		8	Intermediate	32	Resistant	16	No Interpretation	none found	2	Susceptible	none found	0.5	No Interpretation	0.25	Susceptible	none found	>256.0000	Resistant	<=2.0000	Susceptible	none found	<=0.2500
ISU1606	CP030017	IA	2010	2	1	none found	<=0.2500	Susceptible	<=0.1200	Susceptible	tetO	DK235_04660	>8.0000	Resistant	>8.0000	Resistant	ermB	DK235_04660	>16.0000	Resistant	>64.0000	Resistant	>64.0000	No Interpretation	>32.0000	No Interpretation	none found		8	Intermediate	32	Resistant	16	No Interpretation	none found	2	Susceptible	none found	0.5	No Interpretation	0.5	Susceptible	none found	>256.0000	Resistant	<=2.0000	Susceptible	none found	<=0.2500
ISU2714	CP030022	IA	2014	2	1	none found	<=0.2500	Susceptible	<=0.1200	Susceptible	tetO	DK876_03195	>8.0000	Resistant	>8.0000	Resistant	ermB	DK876_03150	>16.0000	Resistant	>64.0000	Resistant	>64.0000	No Interpretation	>32.0000	No Interpretation	none found		8	Intermediate	32	Resistant	16	No Interpretation	none found	2	Susceptible	none found	1	No Interpretation	0.5	Susceptible	none found	>256.0000	Resistant	<=2.0000	Susceptible	none found	<=0.2500
ISU2660	CP031379	IA	2010	2	787	none found	<=0.2500	Susceptible	<=0.1200	Susceptible	tetO	DK878_05655	>8.0000	Resistant	>8.0000	Resistant	none found		<=0.2500	Susceptible	8	Susceptible	<=1.0000	No Interpretation	1	No Interpretation	none found		8	Intermediate	>32.0000	Resistant	16	No Interpretation	none found	1	Susceptible	none found	0.25	No Interpretation	0.25	Susceptible	none found	<=256.0000	Susceptible	<=2.0000	Susceptible	none found	<=0.2500
ISU2514	CP030020	MT	2014	2	25	none found	<=0.2500	Susceptible	<=0.1200	Susceptible	tetO	DK875_05055	>8.0000	Resistant	>8.0000	Resistant	ermB	DK875_06640	>16.0000	Resistant	>64.0000	Resistant	>64.0000	No Interpretation	>32.0000	No Interpretation	none found		8	Intermediate	>32.0000	Resistant	16	No Interpretation	none found	2	Susceptible	none found	0.5	No Interpretation	0.5	Susceptible	none found	>256.0000	Resistant	<=2.0000	Susceptible	none found	<=0.2500
ISU2414	CP030023	IA	2014	2	620	none found	<=0.2500	Susceptible	<=0.1200	Susceptible	tetO	DK877_06275	>8.0000	Resistant	>8.0000	Resistant	lnuB and lsaA	DK877_09745 DK877_09750	2	Intermediate	8	Susceptible	4	No Interpretation	<=0.5000	No Interpretation	ANT(9)	DK877_09725	4	Susceptible	32	Resistant	>64.0000	No Interpretation	none found	2	Susceptible	none found	0.5	No Interpretation	0.25	Susceptible	none found	<=256.0000	Susceptible	<=2.0000	Susceptible	none found	<=0.2500
ISU2812	CP030015	IA	2012	19	76	none found	<=0.2500	Susceptible	1	Intermediate	tetO	A7J09_06320	>8.0000	Resistant	>8.0000	Resistant	ermB	A7J09_06245	>16.0000	Resistant	>64.0000	Resistant	>64.0000	No Interpretation	>32.0000	No Interpretation	none found		4	Susceptible	<=4.0000	Susceptible	16	No Interpretation	none found	2	Susceptible	none found	0.5	No Interpretation	0.25	Susceptible	none found	>256.0000	Resistant	<=2.0000	Susceptible	none found	<=0.2500
ISU2912	CP030030	MI	2012	NCL1-3	786	none found	<=0.2500	Susceptible	0.25	Intermediate	tetO	A7J10_05930	>8.0000	Resistant	>8.0000	Resistant	ermB, ermB	A7J10_05950 A7J10_05855	>16.0000	Resistant	>64.0000	Resistant	>64.0000	No Interpretation	>32.0000	No Interpretation	none found		2	Susceptible	<=4.0000	Susceptible	32	No Interpretation	none found	2	Susceptible	none found	<=0.1200	No Interpretation	<=0.1200	Susceptible	none found	>256.0000	Resistant	<=2.0000	Susceptible	none found	0.5
SRD478	CP030010	IA	2011	undefined	785	none found	<=0.2500	Susceptible	<=0.1200	Susceptible	tetM	A7J08_01700	>8.0000	Resistant	>8.0000	Resistant	none found		<=0.2500	Susceptible	<=4.0000	Susceptible	2	No Interpretation	<=0.5000	No Interpretation	none found		4	Susceptible	32	Resistant	32	No Interpretation	none found	1	Susceptible	none found	1	No Interpretation	0.5	Susceptible	none found	<=256.0000	Susceptible	<=2.0000	Susceptible	none found	<=0.2500
[truncated: 5 more columns]
