# Supplementary material for: Comparative Virulence and Genomic Analysis of Streptococcus suis Isolates
Source: Front Microbiol. 2021 Jan 26;11:620843. doi: 10.3389/fmicb.2020.620843 (PMC7870872; doi:10.3389/fmicb.2020.620843)
Supplement: Supplementary file 6 [file Table_4.xlsx]

## Sheet: Genes in Highly Virulent
Supplemetal Table 4. Genes found in Highly Virulent Isolates (Sheet 1) or in Nonvirulent Isolates (Sheet 2).
Sheet 1: Genes Identified in Highly Virluent Isolates (P1/7, ISU1606, and ISU2614)
Genomes (P1/7, ISU1606, ISU2614, ISU2812, ISU2912, and SRD478) were aligned using progressMauve. Orthologs were exported using the following parameters of an identity threshold of 60% minimum and a 100% maximum and a coverage threshold of 70% and a minimum of 100%. Blastn was employed for verification using P1/7 nucleotide gene sequence as reference. Blue cells indicate CPS locus genes. Orange ce…
P1/7		ISU1606		ISU2614		Present in other serotype 2 isolates (ISU2614, ISU1606, ISU2714, ISU2660, ISU2514, ISU2414)
SSU0084	hypothetical protein CDS	DK235_00510	hypothetical protein CDS	DK237_00505	hypothetical protein CDS	Y
SSU0106	FtsK/SpoIIIE family protein CDS	DK235_00695	cell division protein FtsK CDS	DK237_00695	cell division protein FtsK CDS (internal stop)	N
SSU0307	membrane protein CDS	DK235_01705	glycosyltransferase family 2 protein CDS	DK237_01770	glycosyltransferase family 2 protein CDS (internal stop)	Y
SSU0423	hypothetical protein CDS (possible gene remnant)	DK235_02390	DNA repair protein CDS	DK237_08040	DNA repair protein CDS	Y
SSU0519	cps2E CDS	DK235_02870	sugar transferase CDS	DK237_08935	sugar transferase CDS
SSU0520	cps2F CDS	DK235_02875	glycosyltransferase family 1 protein CDS	DK237_08930	glycosyltransferase family 1 protein CDS
SSU0521	csp2G CDS	DK235_02880	glycosyltransferase family 1 protein CDS	DK237_08925	glycosyltransferase family 1 protein CDS
SSU0523	csp2H CDS	DK235_02885	glycosyltransferase family 2 protein CDS	DK237_08920	glycosyltransferase family 2 protein CDS
SSU0524	wzy CDS	DK235_02890	polymerase CDS	DK237_08915	polymerase CDS
SSU0525	cps2J CDS	DK235_02895	glycosyltransferase family 2 protein CDS	DK237_08910	glycosyltransferase family 2 protein CDS
SSU0526	csp2K CDS	DK235_02900	glycosyltransferase family 2 protein CDS	DK237_08905	glycosyltransferase family 2 protein CDS
SSU0527	membrane protein CDS	DK235_02905	hypothetical protein CDS	DK237_08900	hypothetical protein CDS
SSU0528	membrane protein CDS	DK235_02910	hypothetical protein CDS	DK237_08895	hypothetical protein CDS
SSU0529	membrane protein CDS	DK235_02915	hypothetical protein CDS	DK237_08890	hypothetical protein CDS
SSU0533	lipooligosaccharide sialyltransferase CDS	DK235_02925	lipooligosaccharide sialyltransferase CDS	DK237_08880	lipooligosaccharide sialyltransferase CDS
SSU0534	flippase CDS	DK235_02930	capsid assembly protein CDS	DK237_08875	capsid assembly protein CDS
SSU0535	neuB CDS	DK235_02935	neuB CDS (N-acetylneuraminate synthase)	DK237_08870	neuB CDS (N-acetylneuraminate synthase)
SSU0536	neuC CDS	DK235_02940	neuC CDS (UDP-N-acetylglucosamine 2-epimerase (hydrolyzing)	DK237_08865	neuC CDS (UDP-N-acetylglucosamine 2-epimerase (hydrolyzing))
SSU0537	transferase CDS	DK235_02945	NeuD protein CDS	DK237_08860	NeuD protein CDS
SSU0538	neuA CDS	DK235_02950	acylneuraminate cytidylyltransferase CDS	DK237_08855	acylneuraminate cytidylyltransferase CDS
SSU0539	transposase (pseudogene)	DK235_02955	IS5/IS1182 family transposase CDS (frameshifted)	DK237_08850	IS5/IS1182 family transposase CDS (frameshifted)
SSU0544	transposase CDS	DK235_02970	IS66 family insertion sequence hypothetical protein CDS	DK237_08840	IS66 family insertion sequence hypothetical protein CDS
SSU0545	transposase (pseudogene)	DK235_02980	IS66 family transposase CDS (frameshifted)	DK237_08830	IS66 family transposase CDS (frameshifted)
SSU0549	transposase (pseudogene)	DK235_02985	IS30 family transposase CDS (incomplete)	DK237_08815	IS30 family transposase CDS (incomplete)
SSU0571	hypothetical protein CDS	DK235_03090	translation repressor RelB CDS	DK237_08730	translation repressor RelB CDS	Y
SSU0572	plasmid addiction system, toxin protein CDS	DK235_03095	type II toxin-antitoxin system RelE/ParE family toxin CDS	DK237_08725	type II toxin-antitoxin system RelE/ParE family toxin CDS	Y
SSU0661	pyruvate formate-lyase activating enzyme CDS	DK235_03520	glycyl-radical enzyme activating protein CDS	DK237_08325	glycyl-radical enzyme activating protein CDS	Y
SSU0662	DeoR family transcriptional regulator CDS	DK235_03525	DeoR/GlpR transcriptional regulator CDS	DK237_08320	DeoR/GlpR transcriptional regulator CDS	Y
SSU0663	sugar-binding regulatory protein CDS	DK235_03530	sugar-binding transcriptional regulator CDS	DK237_08315	sugar-binding transcriptional regulator CDS	Y
SSU0664	sugar phosphotransferase system (PTS), lactose/cellobiose-specific family, IIA component CDS	DK235_03535	PTS lactose/cellobiose transporter subunit IIA CDS	DK237_08310	PTS lactose/cellobiose transporter subunit IIA CDS	Y
SSU0665	sugar phosphotransferase system (PTS), lactose/cellobiose-specific family, IIB component CDS	DK235_03540	PTS sugar transporter subunit IIB CDS	DK237_08305	PTS sugar transporter subunit IIB CDS	Y
SSU0666	sugar phosphotransferase system (PTS), IIC component CDS	DK235_03545	PTS sugar transporter subunit IIC CDS	DK237_08300	PTS sugar transporter subunit IIC CDS	Y
SSU0667	pflD CDS (formate acetyltransferase)	DK235_03550	formate C-acetyltransferase/glycerol dehydratasefamily glycyl radical enzyme CDS	DK237_08295	formate C-acetyltransferase/glycerol dehydratasefamily glycyl radical enzyme CDS	Y
SSU0668	fsaA CDS (fructose-6-phosphate aldolase)	DK235_03555	fructose-6-phosphate aldolase CDS	DK237_08290	fructose-6-phosphate aldolase CDS	Y
SSU0669	hypothetical protein CDS	DK235_03560	iron-containing alcohol dehydrogenase CDS	DK237_08285	iron-containing alcohol dehydrogenase CDS	Y
SSU0670	gldA CDS (glycerol dehydrogenase)	DK235_03565	glycerol dehydrogenase CDS	DK237_08280	glycerol dehydrogenase CDS	Y
SSU0716	hypothetical protein CDS	DK235_03780	hypothetical protein CDS	DK237_04455	hypothetical protein CDS	Y
SSU0850	hypothetical protein CDS	DK235_04825	metal-sensitive transcriptional regulator CDS	DK237_05430	metal-sensitive transcriptional regulator CDS	Y
SSU0851	hypothetical protein CDS	DK235_04830	rhodanese-like domain-containing protein CDS	DK237_05435	rhodanese-like domain-containing protein CDS	Y
SSU0852	pyridine nucleotide-disulfide oxidoreductase CDS	DK235_04835	CoA-disulfide reductase CDS	DK237_05440	CoA-disulfide reductase CDS	Y
SSU0881	hypothetical protein CDS	DK235_04975	DUF2971 domain-containing protein CDS	DK237_05580	DUF2971 domain-containing protein CDS	N
SSU0947	transposase CDS	DK235_05295	IS110 family transposase CDS	DK237_05890	IS110 family transposase CDS
SSU1178	transposase CDS	DK235_06445	ISL3 family transposase CDS	DK237_07310	ISL3 family transposase CDS
SSU1318	plasmid stabilisation system protein CDS	DK235_07175	type II toxin-antitoxin system RelE/ParE family toxin CDS	DK237_07035	type II toxin-antitoxin system RelE/ParE family toxin CDS	N
SSU1319	hypothetical protein CDS	DK235_07180	translation repressor RelB CDS	DK237_07040	translation repressor RelB CDS	N
SSU1592	integrase CDS	DK235_08565	site-specific integrase CDS	DK237_02370	site-specific integrase CDS
SSU1772	adenylate kinase CDS	DK235_09470	adenylate kinase CDS	DK237_10000	adenylate kinase CDS	N

## Sheet: Genes in Nonvirulent
Supplemetal Table 4. Genes found in Highly Virulent Isolates (Sheet 1) or in Nonvirulent Isolates (Sheet 2).
Sheet 2: Genes Identified in Nonvirulentt Isolates (ISU2812, ISU2912, and SRD478)
Genomes (P1/7, ISU1606, ISU2614, ISU2812, ISU2912, and SRD478) were aligned using progressMauve. Orthologs were exported using the following parameters of an identity threshold of 60% minimum and a 100% maximum and a coverage threshold of 70% and a minimum of 100%. Blastn was employed for verification using P1/7 nucleotide gene sequence as reference. Blue cells indicate CPS locus genes. Orange ce…
ISU2812		ISU2912		SRD478		Present in other isolates?
A7J09_02080	aminoacyltransferase CDS	A7J10_09065	UDP-N-acetylmuramoylpentapeptide-lysine N(6)-alanyltransferase CDS	A7J08_02220	aminoacyltransferase CDS	N
A7J09_02085	peptidoglycan bridge formation glycyltransferaseFemA/FemB family protein CDS	A7J10_09060	peptidoglycan branched peptide synthesis protein CDS (incomplete)	A7J08_02225	peptidoglycan bridge formation glycyltransferaseFemA/FemB family protein CDS	N
A7J09_02575	hypothetical protein CDS	A7J10_09875	hypothetical protein CDS	A7J08_01600	hypothetical protein CDS	Y (ISU2514)
A7J09_06460	rhodanese-like domain-containing protein CDS	A7J10_04570	rhodanese-like domain-containing protein CDS	A7J08_04905	rhodanese-like domain-containing protein CDS	N
A7J09_09100	SAM-dependent DNA methyltransferase CDS	A7J10_05360	SAM-dependent DNA methyltransferase CDS	A7J08_05665	SAM-dependent DNA methyltransferase CDS	N
A7J09_09105	GTP pyrophosphokinase CDS	A7J10_05365	GTP pyrophosphokinase CDS	A7J08_05670	GTP pyrophosphokinase CDS	N
A7J09_10085	polysaccharide biosynthesis protein CDS	A7J10_02180	polysaccharide biosynthesis protein CDS	A7J08_06460	polysaccharide biosynthesis protein CDS	N
